# Supplementary material for: Identification of the CIPK-CBL family gene and functional characterization of CqCIPK14 gene under drought stress in quinoa
Source: BMC Genomics. 2022 Jun 16;23:447. doi: 10.1186/s12864-022-08683-6 (PMC9204864; doi:10.1186/s12864-022-08683-6)
Supplement: Supplementary file 1 — Additional file 1: Table S1. The primer designed for qRT-PCR. [file 12864_2022_8683_MOESM1_ESM.xlsx]

## Sheet: Sheet4
Table S1 The primer designed for qRT-PCR
	F	R
CqCIPK01	CTCCTCTCCTGAGTCTTCTTTCAATGC	ACGAACAACGACCCAAGTTTCCTC
CqCIPK02	TGAAGAGGTCTAACGGTAATGCCATTG	TATCGCCTTGCCAAGCCCAAAC
CqCIPK03	CGCCAGAGGTTCTCAATCACAAGG	CCAAAAGCCTGCCATCAAGACATAAAG
CqCIPK04	CTTGGAGATATGGCTTCATTGGAGGAG	TCACCATTGTTACCTGCTGAATCCG
CqCIPK05	CTAATGGTGGAGGTGAAGAAGGATAGC	GAGGCAGGTGGTATGGTGTGATTATC
CqCIPK06	TTCGGTAATGAGGCTCGTTCAACAC	CCTGATCTTCCTGTAACCTTCCTTTCG
CqCIPK07	CGAAATGCGGCGACTTGTTTGAG	AACTGCTGGAAGTAATGACGTGAGAG
CqCIPK08	ACGGTGGTAGAGTTGTCAAAGTGTTC	TACAGTTAAGTTGGCAGTGGGTTTCC
CqCIPK09	ACCCGAGGCAACCAGTAGTACAG	ACACTCCTTGAACAAACCCAACAAATC
CqCIPK10	AGTGATGGCTTGCTACATACAACCTG	ATAGAGGATGACACCACAAGACCAAAC
CqCIPK11	TCGGAAGAATGCTCGGAATTGGTG	TTTCTGCTTGCTTATGACTTTGATCGC
CqCIPK12	GATGTCTGGGCTTGTGGAGTGATC	ACAGATTCAGTAGATTGGCGTCAGTG
CqCIPK13	AGTGATGGCTTGCTACATACAACCTG	ATAGAGGATGACACCACAAGACCAAAC
CqCIPK14	CAGACGCCAGGATTATGTGAAGAGG	GAGACCCATTGATTCAGCAACAGTTTC
CqCIPK15	GGACCGATGCTGACAGAACCTTG	ACAACACCACATGACCACACATCC
CqCIPK16	TGAAGAGGTCTAACGGTAATGCCATTG	TATCGCCTTGCCAAGCCCAAAC
CqCIPK17	ATCAGACCCGACCAGACGAGATG	ATTCCACACGACCATATATCGACCTTC
CqCIPK18	CAGGAGATGCGACCAGAACTCAAG	TAGGACTCGTCTGAAGAAGGTGAAGG
CqCIPK19	TGGACTTCTTCATACAACCTGTGGAAC	AGGCAAGTAACCTGCGAGCAATAC
CqCIPK20	ATGGAATATGTTCGTGGTGGTGAGC	CCCGATGATAAACGCCTCTAGTATGAC
CqCIPK21	TAGCAGAGGCGTCTTCCACAGAG	CCATTGTATCCAGCAGCAGGTTCTC
CqCIPK22	CGGGACTCTTCGATGATGATGATGG	GCTCACCACCTTCGCAATCTCC
CqCIPK23	AAATTGCTCACCGTGGACGACTC	TCAGGCTTCAAATCCCTATGGTAAACC
CqCIPK24	TCCGTTTGTTTGAGGTGATGGCTAG	TCTTGCTTCATCCTCCTTCAATCTTCC
CqCIPK25	CTTGGAGATATGGCTTCATTGGAGGAG	TTCATACTTTCACCACCACCACACC
CqCIPK26	TTCGTGGATGGTGAGAAGTTCTTATCG	ATCGCCTTTCGGACCTTCCAAATC
CqCIPK27	GGACCCTAACCCTGATACTAGAGTCAC	CTGGATCTCCGTTGCTAACCACATC
CqCIPK28	TCTGAACAGATAAGGCGGGAAATAGC	CCCATCACCTCATACAAGCGAACTAC
CqCIPK29	GAGACGGGAGAAGCCTGTATCAATG	GCAGGGCACTGGGAAGTAAACC
CqCIPK30	TTCGTGGATGGTGAGAAGTTCTTATCG	ATCGCCTTTCGGACCTTCCAAATC
CqCIPK31	TCCATACACGCAACTACAAGACAAGAC	CATAGACCTCTACCACCACAGCAAAC
CqCIPK32	TGTTGGCAGAGGTGGTTGAAGTG	AGATGTTGGCCTGATCCTTATGTTAGC
CqCIPK33	ATTCAACAGATTACCGACGACCCTTG	AACCCACCACAACTCTCCCTCTC
CqCIPK34	GAAGGTTGTGAAGCAGGAGATGAGAC	TCTGAAGAAGGCAAAGGCAATGGG
CqCIPK35	CTCCTCTCCTGAGTCTTCTTTCAATGC	ACGAACAACGACCCAAGTTTCCTC
CqCIPK36	TTACCATCCACCGAGTTTTGCTGAG	AGGCTTCTCCCGTCTCTCTGTTAC
CqCIPK37	CGATCATCAGGACCCTAAAGTAGCATC	GAGGCAGAGCACTTGGAGGTAAAC
CqCIPK38	CTAATGGTGGAGGTGAAGAAGGATAGC	GAGGCAGGTGGTATGGTGTGATTATC
CqCIPK39	TTGTGGATGGTGAGAAGTTCTTATCGG	CCTCCTGCGGCACTTGACATTC
CqCIPK40	TGTCCTAGCATTGTTGGCGGTTG	TGCAGACGGCGTACTATTGTAATCAG
CqCIPK41	AGGCTCGTTCAACACCCTAACATTG	TCCTAGCTTGATCCTCCTGTAACTTCC
CqCBL01	GTCTTCCATCCTAATGCCTCCCAAG	TCAACATTTGCCTCACCTCGTCAC
CqCBL02	TCAGAGTGTTGAACGTCTTCCATCC	TCCTGTGCCATCCAGATCATAAAGC
CqCBL03	GTGCATCCGGCTCTGAACAAGG	CAGGCGGCTCTCAGTTCTATCATTG
CqCBL04	GTCTTCCATCCTAATGCCTCCCAAG	GCGGTCAATATATCCTGTGCCATCC
CqCBL05	GTTCCACCTGGTAGTAGAGCATTGC	CGGGTGAACAGGCTCCAAGTAAC
CqCBL06	GCTGAGGCTGATGAAGACAGAGATG	GTGGCATACGTGAGATGAGGAAGAG
CqCBL07	GTTCGCTCGTGGACTCTCTGTATTC	TTTGCCTGCTCCCTCTCAATGTAAC
CqCBL08	GTTCGCTCGTGGACTCTCTGTATTC	CATTTGCTTCACCTGCTCCCTCTC
CqCBL09	CGGAGATGGTTCTGGCTCTGTTG	TCCCGTCACCTTTCAAATCTGCTTC
CqCBL10	TGGGCTGCTGCTATTCGAAGAAAG	GTGAAGGGTGTTACAGAGGCAAGG
CqCBL11	TGAAAGAAATGGTGGTGGCCCTTC	ATGTCGTGTCAACAATGGCTTCAAC
CqCBL12	TGAAAGAAATGGTGGTGGCCCTTC	CTTCCATGTCAATTTTCCCGTCACC
CqCBL13	TTGGTCCTTTCAGACGACATCATCC	AGCCACAAAACCCTCCCATTCTTC
CqCBL14	TGCAGCTCTGCTATTGACGA	GTTTCGTTGACCGCAGTTCC
CqCBL15	TGGGAACTGCGGTCAACGAAAC	TGTCTGCCTCTGGAGTGCTTGG
CqCBL16	GAACGCGAGGAAGTTAAGCAAATGG	TCAGCATCAGCCTCAGCAAAAGTC
CqTUB-9	GAGATGTTCCGTCGTGTGAGTGAG	ATCGGCAGTTGCATCCTGGTATTG
