# Supplementary material for: Identification of the CIPK-CBL family gene and functional characterization of CqCIPK14 gene under drought stress in quinoa
Source: BMC Genomics. 2022 Jun 16;23:447. doi: 10.1186/s12864-022-08683-6 (PMC9204864; doi:10.1186/s12864-022-08683-6)
Supplement: Supplementary file 4 — Additional file 4: Table S4. Cis-acting elements in the promoter region of CqCIPK-CBL genes. [file 12864_2022_8683_MOESM4_ESM.xlsx]

## Sheet: Sheet1
Table S4 cis-acting elements in the promoter region of CqCIPK-CBL genes
Gene Name	Element	Function	Function category
CqCBL03	ABRE	cis-acting element involved in the abscisic acid responsiveness	Phytohormone responsiveness
CqCBL03	ABRE	cis-acting element involved in the abscisic acid responsiveness	Phytohormone responsiveness
CqCBL04	ABRE	cis-acting element involved in the abscisic acid responsiveness	Phytohormone responsiveness
CqCBL04	ABRE	cis-acting element involved in the abscisic acid responsiveness	Phytohormone responsiveness
CqCBL07	ABRE	cis-acting element involved in the abscisic acid responsiveness	Phytohormone responsiveness
CqCBL07	ABRE	cis-acting element involved in gibberellin-responsiveness	Phytohormone responsiveness
CqCBL07	ABRE	cis-acting element involved in the abscisic acid responsiveness	Phytohormone responsiveness
CqCBL08	ABRE	cis-acting element involved in the abscisic acid responsiveness	Phytohormone responsiveness
CqCBL08	ABRE	cis-acting element involved in the abscisic acid responsiveness	Phytohormone responsiveness
CqCBL10	ABRE	cis-acting element involved in the abscisic acid responsiveness	Phytohormone responsiveness
CqCBL10	ABRE	cis-acting element involved in the abscisic acid responsiveness	Phytohormone responsiveness
CqCBL10	ABRE	cis-acting regulatory element involved in the MeJA-responsiveness	Phytohormone responsiveness
CqCBL10	ABRE	cis-acting regulatory element involved in the MeJA-responsiveness	Phytohormone responsiveness
CqCBL10	ABRE	cis-acting regulatory element involved in the MeJA-responsiveness	Phytohormone responsiveness
CqCBL13	ABRE	cis-acting regulatory element involved in the MeJA-responsiveness	Phytohormone responsiveness
CqCBL13	ABRE	cis-acting element involved in the abscisic acid responsiveness	Phytohormone responsiveness
CqCBL15	ABRE	cis-acting regulatory element involved in the MeJA-responsiveness	Phytohormone responsiveness
CqCBL16	ABRE	cis-acting regulatory element involved in the MeJA-responsiveness	Phytohormone responsiveness
CqCBL16	ABRE	cis-acting element involved in the abscisic acid responsiveness	Phytohormone responsiveness
CqCBL05	AuxRR-core	cis-acting regulatory element involved in the MeJA-responsiveness	Phytohormone responsiveness
CqCBL14	AuxRR-core	cis-acting regulatory element involved in the MeJA-responsiveness	Phytohormone responsiveness
CqCBL01	CGTCA-motif	cis-acting regulatory element involved in the MeJA-responsiveness	Phytohormone responsiveness
CqCBL01	CGTCA-motif	cis-acting regulatory element involved in the MeJA-responsiveness	Phytohormone responsiveness
CqCBL01	CGTCA-motif	cis-acting regulatory element involved in the MeJA-responsiveness	Phytohormone responsiveness
CqCBL04	CGTCA-motif	cis-acting regulatory element involved in the MeJA-responsiveness	Phytohormone responsiveness
CqCBL04	CGTCA-motif	cis-acting element involved in gibberellin-responsiveness	Phytohormone responsiveness
CqCBL05	CGTCA-motif	cis-acting element involved in the abscisic acid responsiveness	Phytohormone responsiveness
CqCBL05	CGTCA-motif	cis-acting element involved in the abscisic acid responsiveness	Phytohormone responsiveness
CqCBL07	CGTCA-motif	cis-acting regulatory element involved in the MeJA-responsiveness	Phytohormone responsiveness
CqCBL09	CGTCA-motif	cis-acting regulatory element involved in the MeJA-responsiveness	Phytohormone responsiveness
CqCBL09	CGTCA-motif	cis-acting regulatory element involved in the MeJA-responsiveness	Phytohormone responsiveness
CqCBL10	CGTCA-motif	cis-acting regulatory element involved in the MeJA-responsiveness	Phytohormone responsiveness
CqCBL10	CGTCA-motif	cis-acting regulatory element involved in the MeJA-responsiveness	Phytohormone responsiveness
CqCBL10	CGTCA-motif	cis-acting regulatory element involved in the MeJA-responsiveness	Phytohormone responsiveness
CqCBL13	CGTCA-motif	cis-acting regulatory element involved in the MeJA-responsiveness	Phytohormone responsiveness
CqCBL16	CGTCA-motif	cis-acting regulatory element involved in the MeJA-responsiveness	Phytohormone responsiveness
CqCBL16	CGTCA-motif	cis-acting regulatory element involved in the MeJA-responsiveness	Phytohormone responsiveness
CqCBL16	CGTCA-motif	cis-acting regulatory element involved in the MeJA-responsiveness	Phytohormone responsiveness
CqCBL16	CGTCA-motif	cis-acting regulatory element involved in the MeJA-responsiveness	Phytohormone responsiveness
CqCBL16	CGTCA-motif	cis-acting element involved in the abscisic acid responsiveness	Phytohormone responsiveness
CqCBL16	CGTCA-motif	cis-acting element involved in the abscisic acid responsiveness	Phytohormone responsiveness
CqCBL16	CGTCA-motif	cis-acting regulatory element involved in the MeJA-responsiveness	Phytohormone responsiveness
CqCBL04	GARE-motif	cis-acting element involved in the abscisic acid responsiveness	Phytohormone responsiveness
CqCBL05	GARE-motif	cis-acting element involved in the abscisic acid responsiveness	Phytohormone responsiveness
CqCBL10	GARE-motif	cis-acting element involved in the abscisic acid responsiveness	Phytohormone responsiveness
CqCBL04	P-box	cis-acting element involved in the abscisic acid responsiveness	Phytohormone responsiveness
CqCBL08	P-box	gibberellin-responsive element	Phytohormone responsiveness
CqCBL12	P-box	cis-acting element involved in the abscisic acid responsiveness	Phytohormone responsiveness
CqCBL02	TATC-box	cis-acting element involved in the abscisic acid responsiveness	Phytohormone responsiveness
CqCBL02	TATC-box	cis-acting element involved in the abscisic acid responsiveness	Phytohormone responsiveness
CqCBL05	TATC-box	cis-acting element involved in the abscisic acid responsiveness	Phytohormone responsiveness
CqCBL08	TATC-box	cis-acting element involved in the abscisic acid responsiveness	Phytohormone responsiveness
CqCBL08	TATC-box	cis-acting element involved in the abscisic acid responsiveness	Phytohormone responsiveness
CqCBL10	TATC-box	cis-acting element involved in the abscisic acid responsiveness	Phytohormone responsiveness
CqCBL11	TATC-box	cis-acting element involved in the abscisic acid responsiveness	Phytohormone responsiveness
CqCBL12	TATC-box	cis-acting element involved in the abscisic acid responsiveness	Phytohormone responsiveness
CqCBL13	TATC-box	cis-acting element involved in the abscisic acid responsiveness	Phytohormone responsiveness
CqCBL16	TATC-box	cis-acting element involved in the abscisic acid responsiveness	Phytohormone responsiveness
CqCBL02	TCA-element	cis-acting element involved in the abscisic acid responsiveness	Phytohormone responsiveness
CqCBL03	TCA-element	auxin-responsive element	Phytohormone responsiveness
CqCBL12	TCA-element	auxin-responsive element	Phytohormone responsiveness
CqCBL15	TCA-element	auxin-responsive element	Phytohormone responsiveness
CqCBL15	TCA-element	auxin-responsive element	Phytohormone responsiveness
CqCBL16	TCA-element	gibberellin-responsive element	Phytohormone responsiveness
CqCBL16	TCA-element	cis-acting element involved in the abscisic acid responsiveness	Phytohormone responsiveness
CqCBL01	TGACG-motif	cis-acting element involved in the abscisic acid responsiveness	Phytohormone responsiveness
CqCBL01	TGACG-motif	cis-acting element involved in the abscisic acid responsiveness	Phytohormone responsiveness
CqCBL01	TGACG-motif	cis-acting element involved in the abscisic acid responsiveness	Phytohormone responsiveness
CqCBL04	TGACG-motif	cis-acting element involved in the abscisic acid responsiveness	Phytohormone responsiveness
CqCBL04	TGACG-motif	auxin-responsive element	Phytohormone responsiveness
CqCBL05	TGACG-motif	cis-acting element involved in salicylic acid responsiveness	Phytohormone responsiveness
CqCBL05	TGACG-motif	gibberellin-responsive element	Phytohormone responsiveness
CqCBL07	TGACG-motif	gibberellin-responsive element	Phytohormone responsiveness
CqCBL09	TGACG-motif	cis-acting element involved in salicylic acid responsiveness	Phytohormone responsiveness
CqCBL09	TGACG-motif	cis-acting element involved in salicylic acid responsiveness	Phytohormone responsiveness
CqCBL10	TGACG-motif	cis-acting element involved in salicylic acid responsiveness	Phytohormone responsiveness
CqCBL10	TGACG-motif	cis-acting element involved in salicylic acid responsiveness	Phytohormone responsiveness
CqCBL10	TGACG-motif	cis-acting element involved in salicylic acid responsiveness	Phytohormone responsiveness
CqCBL13	TGACG-motif	cis-acting element involved in salicylic acid responsiveness	Phytohormone responsiveness
CqCBL16	TGACG-motif	cis-acting element involved in salicylic acid responsiveness	Phytohormone responsiveness
CqCBL16	TGACG-motif	cis-acting element involved in salicylic acid responsiveness	Phytohormone responsiveness
CqCBL16	TGACG-motif	cis-acting element involved in salicylic acid responsiveness	Phytohormone responsiveness
CqCBL16	TGACG-motif	cis-acting element involved in the abscisic acid responsiveness	Phytohormone responsiveness
CqCBL16	TGACG-motif	cis-acting element involved in the abscisic acid responsiveness	Phytohormone responsiveness
CqCBL16	TGACG-motif	gibberellin-responsive element	Phytohormone responsiveness
CqCBL16	TGACG-motif	cis-acting element involved in the abscisic acid responsiveness	Phytohormone responsiveness
CqCBL04	TGA-element	cis-acting element involved in gibberellin-responsiveness	Phytohormone responsiveness
CqCBL10	TGA-element	MYB binding site involved in drought-inducibility	Phytohormone responsiveness
CqCBL11	TGA-element	cis-acting element involved in low-temperature responsiveness	Phytohormone responsiveness
CqCBL11	TGA-element	cis-acting element involved in low-temperature responsiveness	Phytohormone responsiveness
CqCBL16	TGA-element	cis-acting element involved in low-temperature responsiveness	Phytohormone responsiveness
CqCBL04	LTR	cis-acting element involved in low-temperature responsiveness	Stress responsiveness
CqCBL04	LTR	cis-acting element involved in low-temperature responsiveness	Stress responsiveness
CqCBL13	LTR	cis-acting element involved in low-temperature responsiveness	Stress responsiveness
CqCBL15	LTR	cis-acting element involved in low-temperature responsiveness	Stress responsiveness
CqCBL15	LTR	cis-acting element involved in low-temperature responsiveness	Stress responsiveness
CqCBL16	LTR	cis-acting element involved in low-temperature responsiveness	Stress responsiveness
CqCBL01	MBS	MYB binding site involved in drought-inducibility	Stress responsiveness
CqCBL04	MBS	MYB binding site involved in drought-inducibility	Stress responsiveness
CqCBL05	MBS	MYB binding site involved in drought-inducibility	Stress responsiveness
CqCBL05	MBS	MYB binding site involved in drought-inducibility	Stress responsiveness
CqCBL06	MBS	MYB binding site involved in drought-inducibility	Stress responsiveness
CqCBL06	MBS	MYB binding site involved in drought-inducibility	Stress responsiveness
CqCBL08	MBS	MYB binding site involved in drought-inducibility	Stress responsiveness
CqCBL09	MBS	MYB binding site involved in drought-inducibility	Stress responsiveness
CqCBL09	MBS	MYB binding site involved in drought-inducibility	Stress responsiveness
CqCBL10	MBS	MYB binding site involved in drought-inducibility	Stress responsiveness
CqCBL11	MBS	MYB binding site involved in drought-inducibility	Stress responsiveness
CqCBL11	MBS	MYB binding site involved in drought-inducibility	Stress responsiveness
CqCBL13	MBS	MYB binding site involved in drought-inducibility	Stress responsiveness
CqCBL14	MBS	MYB binding site involved in drought-inducibility	Stress responsiveness
CqCBL14	MBS	MYB binding site involved in drought-inducibility	Stress responsiveness
CqCBL14	MBS	MYB binding site involved in drought-inducibility	Stress responsiveness
CqCBL14	MBS	MYB binding site involved in drought-inducibility	Stress responsiveness
CqCBL14	MBS	MYB binding site involved in drought-inducibility	Stress responsiveness
CqCBL14	MBS	MYB binding site involved in drought-inducibility	Stress responsiveness
CqCBL16	MBS	MYB binding site involved in drought-inducibility	Stress responsiveness
CqCBL01	TC-rich repeats	cis-acting element involved in defense and stress responsiveness	Stress responsiveness
CqCBL07	TC-rich repeats	cis-acting element involved in defense and stress responsiveness	Stress responsiveness
CqCBL07	TC-rich repeats	cis-acting element involved in defense and stress responsiveness	Stress responsiveness
CqCBL12	TC-rich repeats	cis-acting element involved in defense and stress responsiveness	Stress responsiveness
CqCBL12	TC-rich repeats	cis-acting element involved in defense and stress responsiveness	Stress responsiveness
CqCBL13	TC-rich repeats	cis-acting element involved in defense and stress responsiveness	Stress responsiveness
CqCBL14	TC-rich repeats	cis-acting element involved in defense and stress responsiveness	Stress responsiveness
CqCBL06	WUN-motif	wound-responsive element	Stress responsiveness
CqCBL10	WUN-motif	wound-responsive element	Stress responsiveness
CqCBL02	ARE	cis-acting regulatory element essential for the anaerobic induction	Tissue-specific expression
CqCBL03	ARE	cis-acting regulatory element essential for the anaerobic induction	Tissue-specific expression
CqCBL03	ARE	cis-acting regulatory element essential for the anaerobic induction	Tissue-specific expression
CqCBL04	ARE	cis-acting regulatory element essential for the anaerobic induction	Tissue-specific expression
CqCBL04	ARE	cis-acting regulatory element essential for the anaerobic induction	Tissue-specific expression
CqCBL05	ARE	cis-acting regulatory element essential for the anaerobic induction	Tissue-specific expression
CqCBL06	ARE	cis-acting regulatory element essential for the anaerobic induction	Tissue-specific expression
CqCBL06	ARE	cis-acting regulatory element essential for the anaerobic induction	Tissue-specific expression
CqCBL07	ARE	cis-acting regulatory element essential for the anaerobic induction	Tissue-specific expression
CqCBL07	ARE	cis-acting regulatory element essential for the anaerobic induction	Tissue-specific expression
CqCBL07	ARE	cis-acting regulatory element essential for the anaerobic induction	Tissue-specific expression
CqCBL07	ARE	cis-acting regulatory element essential for the anaerobic induction	Tissue-specific expression
CqCBL08	ARE	cis-acting regulatory element essential for the anaerobic induction	Tissue-specific expression
CqCBL08	ARE	cis-acting regulatory element essential for the anaerobic induction	Tissue-specific expression
CqCBL08	ARE	cis-acting regulatory element essential for the anaerobic induction	Tissue-specific expression
CqCBL09	ARE	cis-acting regulatory element essential for the anaerobic induction	Tissue-specific expression
CqCBL09	ARE	cis-acting regulatory element essential for the anaerobic induction	Tissue-specific expression
CqCBL09	ARE	cis-acting regulatory element essential for the anaerobic induction	Tissue-specific expression
CqCBL10	ARE	cis-acting regulatory element essential for the anaerobic induction	Tissue-specific expression
CqCBL10	ARE	cis-acting regulatory element essential for the anaerobic induction	Tissue-specific expression
CqCBL11	ARE	cis-acting regulatory element essential for the anaerobic induction	Tissue-specific expression
CqCBL12	ARE	cis-acting regulatory element essential for the anaerobic induction	Tissue-specific expression
CqCBL12	ARE	cis-acting regulatory element essential for the anaerobic induction	Tissue-specific expression
CqCBL12	ARE	cis-acting regulatory element essential for the anaerobic induction	Tissue-specific expression
CqCBL12	ARE	cis-acting regulatory element essential for the anaerobic induction	Tissue-specific expression
CqCBL12	ARE	cis-acting regulatory element essential for the anaerobic induction	Tissue-specific expression
CqCBL13	ARE	cis-acting regulatory element essential for the anaerobic induction	Tissue-specific expression
CqCBL13	ARE	cis-acting regulatory element essential for the anaerobic induction	Tissue-specific expression
CqCBL14	ARE	cis-acting regulatory element essential for the anaerobic induction	Tissue-specific expression
CqCBL15	ARE	cis-acting regulatory element essential for the anaerobic induction	Tissue-specific expression
CqCBL15	ARE	cis-acting regulatory element essential for the anaerobic induction	Tissue-specific expression
CqCBL15	ARE	cis-acting regulatory element essential for the anaerobic induction	Tissue-specific expression
CqCBL01	CAT-box	cis-acting regulatory element related to meristem expression	Tissue-specific expression
CqCBL04	CAT-box	cis-acting regulatory element related to meristem expression	Tissue-specific expression
CqCBL09	CAT-box	cis-acting regulatory element related to meristem expression	Tissue-specific expression
CqCBL12	CAT-box	cis-acting regulatory element related to meristem expression	Tissue-specific expression
CqCBL12	CAT-box	cis-acting regulatory element related to meristem expression	Tissue-specific expression
CqCBL16	GC-motif	enhancer-like element involved in anoxic specific inducibility	Tissue-specific expression
CqCBL16	GCN4_motif	cis-regulatory element involved in endosperm expression	Tissue-specific expression
CqCBL03	MBSI	MYB binding site involved in flavonoid biosynthetic genes regulation	Tissue-specific expression
CqCBL03	MBSI	MYB binding site involved in flavonoid biosynthetic genes regulation	Tissue-specific expression
CqCBL10	MBSI	MYB binding site involved in flavonoid biosynthetic genes regulation	Tissue-specific expression
CqCBL11	MBSI	MYB binding site involved in flavonoid biosynthetic genes regulation	Tissue-specific expression
CqCBL05	O2-site	cis-acting regulatory element involved in zein metabolism regulation	Tissue-specific expression
CqCBL05	O2-site	cis-acting regulatory element involved in zein metabolism regulation	Tissue-specific expression
CqCBL09	O2-site	cis-acting regulatory element involved in zein metabolism regulation	Tissue-specific expression
CqCBL11	O2-site	cis-acting regulatory element involved in zein metabolism regulation	Tissue-specific expression
CqCBL12	O2-site	cis-acting regulatory element involved in zein metabolism regulation	Tissue-specific expression
CqCBL14	O2-site	cis-acting regulatory element involved in zein metabolism regulation	Tissue-specific expression
CqCBL16	O2-site	cis-acting regulatory element involved in zein metabolism regulation	Tissue-specific expression
CqCBL16	O2-site	cis-acting regulatory element involved in zein metabolism regulation	Tissue-specific expression
CqCIPK01	ABRE	cis-acting element involved in the abscisic acid responsiveness	Phytohormone responsiveness
CqCIPK01	ABRE	cis-acting element involved in the abscisic acid responsiveness	Phytohormone responsiveness
CqCIPK01	ABRE	cis-acting element involved in the abscisic acid responsiveness	Phytohormone responsiveness
CqCIPK01	ABRE	cis-acting element involved in the abscisic acid responsiveness	Phytohormone responsiveness
CqCIPK03	ABRE	cis-acting element involved in the abscisic acid responsiveness	Phytohormone responsiveness
CqCIPK03	ABRE	cis-acting element involved in the abscisic acid responsiveness	Phytohormone responsiveness
CqCIPK03	ABRE	cis-acting element involved in the abscisic acid responsiveness	Phytohormone responsiveness
CqCIPK05	ABRE	cis-acting element involved in the abscisic acid responsiveness	Phytohormone responsiveness
CqCIPK05	ABRE	cis-acting element involved in the abscisic acid responsiveness	Phytohormone responsiveness
CqCIPK05	ABRE	cis-acting element involved in the abscisic acid responsiveness	Phytohormone responsiveness
CqCIPK05	ABRE	cis-acting element involved in the abscisic acid responsiveness	Phytohormone responsiveness
CqCIPK05	ABRE	cis-acting element involved in the abscisic acid responsiveness	Phytohormone responsiveness
CqCIPK05	ABRE	cis-acting element involved in the abscisic acid responsiveness	Phytohormone responsiveness
CqCIPK06	ABRE	cis-acting element involved in the abscisic acid responsiveness	Phytohormone responsiveness
CqCIPK06	ABRE	cis-acting element involved in the abscisic acid responsiveness	Phytohormone responsiveness
CqCIPK07	ABRE	cis-acting element involved in the abscisic acid responsiveness	Phytohormone responsiveness
CqCIPK07	ABRE	cis-acting element involved in the abscisic acid responsiveness	Phytohormone responsiveness
CqCIPK07	ABRE	cis-acting element involved in the abscisic acid responsiveness	Phytohormone responsiveness
CqCIPK07	ABRE	cis-acting element involved in the abscisic acid responsiveness	Phytohormone responsiveness
CqCIPK07	ABRE	cis-acting element involved in the abscisic acid responsiveness	Phytohormone responsiveness
CqCIPK07	ABRE	cis-acting element involved in the abscisic acid responsiveness	Phytohormone responsiveness
CqCIPK07	ABRE	cis-acting element involved in the abscisic acid responsiveness	Phytohormone responsiveness
CqCIPK08	ABRE	cis-acting element involved in the abscisic acid responsiveness	Phytohormone responsiveness
CqCIPK08	ABRE	cis-acting element involved in the abscisic acid responsiveness	Phytohormone responsiveness
CqCIPK09	ABRE	cis-acting element involved in the abscisic acid responsiveness	Phytohormone responsiveness
CqCIPK09	ABRE	cis-acting element involved in the abscisic acid responsiveness	Phytohormone responsiveness
CqCIPK09	ABRE	cis-acting element involved in the abscisic acid responsiveness	Phytohormone responsiveness
CqCIPK10	ABRE	cis-acting element involved in the abscisic acid responsiveness	Phytohormone responsiveness
CqCIPK10	ABRE	cis-acting element involved in the abscisic acid responsiveness	Phytohormone responsiveness
CqCIPK10	ABRE	cis-acting element involved in the abscisic acid responsiveness	Phytohormone responsiveness
CqCIPK11	ABRE	cis-acting element involved in the abscisic acid responsiveness	Phytohormone responsiveness
CqCIPK12	ABRE	cis-acting element involved in the abscisic acid responsiveness	Phytohormone responsiveness
CqCIPK13	ABRE	cis-acting element involved in the abscisic acid responsiveness	Phytohormone responsiveness
CqCIPK13	ABRE	cis-acting element involved in the abscisic acid responsiveness	Phytohormone responsiveness
CqCIPK14	ABRE	cis-acting element involved in the abscisic acid responsiveness	Phytohormone responsiveness
CqCIPK14	ABRE	cis-acting element involved in the abscisic acid responsiveness	Phytohormone responsiveness
CqCIPK14	ABRE	cis-acting element involved in the abscisic acid responsiveness	Phytohormone responsiveness
CqCIPK14	ABRE	cis-acting element involved in the abscisic acid responsiveness	Phytohormone responsiveness
CqCIPK14	ABRE	cis-acting element involved in the abscisic acid responsiveness	Phytohormone responsiveness
CqCIPK14	ABRE	cis-acting element involved in the abscisic acid responsiveness	Phytohormone responsiveness
CqCIPK14	ABRE	cis-acting element involved in the abscisic acid responsiveness	Phytohormone responsiveness
CqCIPK14	ABRE	cis-acting element involved in the abscisic acid responsiveness	Phytohormone responsiveness
CqCIPK15	ABRE	cis-acting element involved in the abscisic acid responsiveness	Phytohormone responsiveness
CqCIPK15	ABRE	cis-acting element involved in the abscisic acid responsiveness	Phytohormone responsiveness
CqCIPK15	ABRE	cis-acting element involved in the abscisic acid responsiveness	Phytohormone responsiveness
CqCIPK15	ABRE	cis-acting element involved in the abscisic acid responsiveness	Phytohormone responsiveness
CqCIPK15	ABRE	cis-acting element involved in the abscisic acid responsiveness	Phytohormone responsiveness
CqCIPK15	ABRE	cis-acting element involved in the abscisic acid responsiveness	Phytohormone responsiveness
CqCIPK15	ABRE	cis-acting element involved in the abscisic acid responsiveness	Phytohormone responsiveness
CqCIPK17	ABRE	cis-acting element involved in the abscisic acid responsiveness	Phytohormone responsiveness
CqCIPK22	ABRE	cis-acting element involved in the abscisic acid responsiveness	Phytohormone responsiveness
CqCIPK25	ABRE	cis-acting element involved in the abscisic acid responsiveness	Phytohormone responsiveness
CqCIPK25	ABRE	cis-acting element involved in the abscisic acid responsiveness	Phytohormone responsiveness
CqCIPK26	ABRE	cis-acting element involved in the abscisic acid responsiveness	Phytohormone responsiveness
CqCIPK26	ABRE	cis-acting element involved in the abscisic acid responsiveness	Phytohormone responsiveness
CqCIPK26	ABRE	cis-acting element involved in the abscisic acid responsiveness	Phytohormone responsiveness
CqCIPK26	ABRE	cis-acting element involved in the abscisic acid responsiveness	Phytohormone responsiveness
CqCIPK26	ABRE	cis-acting element involved in the abscisic acid responsiveness	Phytohormone responsiveness
CqCIPK27	ABRE	cis-acting element involved in the abscisic acid responsiveness	Phytohormone responsiveness
CqCIPK27	ABRE	cis-acting element involved in the abscisic acid responsiveness	Phytohormone responsiveness
CqCIPK27	ABRE	cis-acting element involved in the abscisic acid responsiveness	Phytohormone responsiveness
CqCIPK29	ABRE	cis-acting element involved in the abscisic acid responsiveness	Phytohormone responsiveness
CqCIPK29	ABRE	cis-acting element involved in the abscisic acid responsiveness	Phytohormone responsiveness
CqCIPK29	ABRE	cis-acting element involved in the abscisic acid responsiveness	Phytohormone responsiveness
CqCIPK29	ABRE	cis-acting element involved in the abscisic acid responsiveness	Phytohormone responsiveness
CqCIPK29	ABRE	cis-acting element involved in the abscisic acid responsiveness	Phytohormone responsiveness
CqCIPK29	ABRE	cis-acting element involved in the abscisic acid responsiveness	Phytohormone responsiveness
CqCIPK31	ABRE	cis-acting element involved in the abscisic acid responsiveness	Phytohormone responsiveness
CqCIPK33	ABRE	cis-acting element involved in the abscisic acid responsiveness	Phytohormone responsiveness
CqCIPK34	ABRE	cis-acting element involved in the abscisic acid responsiveness	Phytohormone responsiveness
CqCIPK34	ABRE	cis-acting element involved in the abscisic acid responsiveness	Phytohormone responsiveness
CqCIPK35	ABRE	cis-acting element involved in the abscisic acid responsiveness	Phytohormone responsiveness
CqCIPK35	ABRE	cis-acting element involved in the abscisic acid responsiveness	Phytohormone responsiveness
CqCIPK35	ABRE	cis-acting element involved in the abscisic acid responsiveness	Phytohormone responsiveness
CqCIPK35	ABRE	cis-acting element involved in the abscisic acid responsiveness	Phytohormone responsiveness
CqCIPK36	ABRE	cis-acting element involved in the abscisic acid responsiveness	Phytohormone responsiveness
CqCIPK36	ABRE	cis-acting element involved in the abscisic acid responsiveness	Phytohormone responsiveness
CqCIPK36	ABRE	cis-acting element involved in the abscisic acid responsiveness	Phytohormone responsiveness
CqCIPK36	ABRE	cis-acting element involved in the abscisic acid responsiveness	Phytohormone responsiveness
CqCIPK38	ABRE	cis-acting element involved in the abscisic acid responsiveness	Phytohormone responsiveness
CqCIPK38	ABRE	cis-acting element involved in the abscisic acid responsiveness	Phytohormone responsiveness
CqCIPK38	ABRE	cis-acting element involved in the abscisic acid responsiveness	Phytohormone responsiveness
CqCIPK38	ABRE	cis-acting element involved in the abscisic acid responsiveness	Phytohormone responsiveness
CqCIPK38	ABRE	cis-acting element involved in the abscisic acid responsiveness	Phytohormone responsiveness
CqCIPK39	ABRE	cis-acting element involved in the abscisic acid responsiveness	Phytohormone responsiveness
CqCIPK39	ABRE	cis-acting element involved in the abscisic acid responsiveness	Phytohormone responsiveness
CqCIPK39	ABRE	cis-acting element involved in the abscisic acid responsiveness	Phytohormone responsiveness
CqCIPK39	ABRE	cis-acting element involved in the abscisic acid responsiveness	Phytohormone responsiveness
CqCIPK39	ABRE	cis-acting element involved in the abscisic acid responsiveness	Phytohormone responsiveness
CqCIPK39	ABRE	cis-acting element involved in the abscisic acid responsiveness	Phytohormone responsiveness
CqCIPK40	ABRE	cis-acting element involved in the abscisic acid responsiveness	Phytohormone responsiveness
CqCIPK40	ABRE	cis-acting element involved in the abscisic acid responsiveness	Phytohormone responsiveness
CqCIPK40	ABRE	cis-acting element involved in the abscisic acid responsiveness	Phytohormone responsiveness
CqCIPK41	ABRE	cis-acting element involved in the abscisic acid responsiveness	Phytohormone responsiveness
CqCIPK41	ABRE	cis-acting element involved in the abscisic acid responsiveness	Phytohormone responsiveness
CqCIPK41	ABRE	cis-acting element involved in the abscisic acid responsiveness	Phytohormone responsiveness
CqCIPK41	ABRE	cis-acting element involved in the abscisic acid responsiveness	Phytohormone responsiveness
CqCIPK09	AuxRR-core	cis-acting regulatory element involved in auxin responsiveness	Phytohormone responsiveness
CqCIPK16	AuxRR-core	cis-acting regulatory element involved in auxin responsiveness	Phytohormone responsiveness
CqCIPK16	AuxRR-core	cis-acting regulatory element involved in auxin responsiveness	Phytohormone responsiveness
CqCIPK32	AuxRR-core	cis-acting regulatory element involved in auxin responsiveness	Phytohormone responsiveness
CqCIPK39	AuxRR-core	cis-acting regulatory element involved in auxin responsiveness	Phytohormone responsiveness
CqCIPK01	CGTCA-motif	cis-acting regulatory element involved in the MeJA-responsiveness	Phytohormone responsiveness
CqCIPK02	CGTCA-motif	cis-acting regulatory element involved in the MeJA-responsiveness	Phytohormone responsiveness
CqCIPK03	CGTCA-motif	cis-acting regulatory element involved in the MeJA-responsiveness	Phytohormone responsiveness
CqCIPK03	CGTCA-motif	cis-acting regulatory element involved in the MeJA-responsiveness	Phytohormone responsiveness
CqCIPK03	CGTCA-motif	cis-acting regulatory element involved in the MeJA-responsiveness	Phytohormone responsiveness
CqCIPK04	CGTCA-motif	cis-acting regulatory element involved in the MeJA-responsiveness	Phytohormone responsiveness
CqCIPK04	CGTCA-motif	cis-acting regulatory element involved in the MeJA-responsiveness	Phytohormone responsiveness
CqCIPK04	CGTCA-motif	cis-acting regulatory element involved in the MeJA-responsiveness	Phytohormone responsiveness
CqCIPK04	CGTCA-motif	cis-acting regulatory element involved in the MeJA-responsiveness	Phytohormone responsiveness
CqCIPK05	CGTCA-motif	cis-acting regulatory element involved in the MeJA-responsiveness	Phytohormone responsiveness
CqCIPK05	CGTCA-motif	cis-acting regulatory element involved in the MeJA-responsiveness	Phytohormone responsiveness
CqCIPK05	CGTCA-motif	cis-acting regulatory element involved in the MeJA-responsiveness	Phytohormone responsiveness
CqCIPK08	CGTCA-motif	cis-acting regulatory element involved in the MeJA-responsiveness	Phytohormone responsiveness
CqCIPK10	CGTCA-motif	cis-acting regulatory element involved in the MeJA-responsiveness	Phytohormone responsiveness
CqCIPK11	CGTCA-motif	cis-acting regulatory element involved in the MeJA-responsiveness	Phytohormone responsiveness
CqCIPK12	CGTCA-motif	cis-acting regulatory element involved in the MeJA-responsiveness	Phytohormone responsiveness
CqCIPK14	CGTCA-motif	cis-acting regulatory element involved in the MeJA-responsiveness	Phytohormone responsiveness
CqCIPK14	CGTCA-motif	cis-acting regulatory element involved in the MeJA-responsiveness	Phytohormone responsiveness
CqCIPK16	CGTCA-motif	cis-acting regulatory element involved in the MeJA-responsiveness	Phytohormone responsiveness
CqCIPK16	CGTCA-motif	cis-acting regulatory element involved in the MeJA-responsiveness	Phytohormone responsiveness
CqCIPK17	CGTCA-motif	cis-acting regulatory element involved in the MeJA-responsiveness	Phytohormone responsiveness
CqCIPK18	CGTCA-motif	cis-acting regulatory element involved in the MeJA-responsiveness	Phytohormone responsiveness
CqCIPK18	CGTCA-motif	cis-acting regulatory element involved in the MeJA-responsiveness	Phytohormone responsiveness
CqCIPK19	CGTCA-motif	cis-acting regulatory element involved in the MeJA-responsiveness	Phytohormone responsiveness
CqCIPK21	CGTCA-motif	cis-acting regulatory element involved in the MeJA-responsiveness	Phytohormone responsiveness
CqCIPK21	CGTCA-motif	cis-acting regulatory element involved in the MeJA-responsiveness	Phytohormone responsiveness
CqCIPK22	CGTCA-motif	cis-acting regulatory element involved in the MeJA-responsiveness	Phytohormone responsiveness
CqCIPK22	CGTCA-motif	cis-acting regulatory element involved in the MeJA-responsiveness	Phytohormone responsiveness
CqCIPK23	CGTCA-motif	cis-acting regulatory element involved in the MeJA-responsiveness	Phytohormone responsiveness
CqCIPK25	CGTCA-motif	cis-acting regulatory element involved in the MeJA-responsiveness	Phytohormone responsiveness
CqCIPK26	CGTCA-motif	cis-acting regulatory element involved in the MeJA-responsiveness	Phytohormone responsiveness
CqCIPK26	CGTCA-motif	cis-acting regulatory element involved in the MeJA-responsiveness	Phytohormone responsiveness
CqCIPK28	CGTCA-motif	cis-acting regulatory element involved in the MeJA-responsiveness	Phytohormone responsiveness
CqCIPK29	CGTCA-motif	cis-acting regulatory element involved in the MeJA-responsiveness	Phytohormone responsiveness
CqCIPK29	CGTCA-motif	cis-acting regulatory element involved in the MeJA-responsiveness	Phytohormone responsiveness
CqCIPK31	CGTCA-motif	cis-acting regulatory element involved in the MeJA-responsiveness	Phytohormone responsiveness
CqCIPK31	CGTCA-motif	cis-acting regulatory element involved in the MeJA-responsiveness	Phytohormone responsiveness
CqCIPK31	CGTCA-motif	cis-acting regulatory element involved in the MeJA-responsiveness	Phytohormone responsiveness
CqCIPK32	CGTCA-motif	cis-acting regulatory element involved in the MeJA-responsiveness	Phytohormone responsiveness
CqCIPK32	CGTCA-motif	cis-acting regulatory element involved in the MeJA-responsiveness	Phytohormone responsiveness
CqCIPK34	CGTCA-motif	cis-acting regulatory element involved in the MeJA-responsiveness	Phytohormone responsiveness
CqCIPK34	CGTCA-motif	cis-acting regulatory element involved in the MeJA-responsiveness	Phytohormone responsiveness
CqCIPK35	CGTCA-motif	cis-acting regulatory element involved in the MeJA-responsiveness	Phytohormone responsiveness
CqCIPK36	CGTCA-motif	cis-acting regulatory element involved in the MeJA-responsiveness	Phytohormone responsiveness
CqCIPK36	CGTCA-motif	cis-acting regulatory element involved in the MeJA-responsiveness	Phytohormone responsiveness
CqCIPK37	CGTCA-motif	cis-acting regulatory element involved in the MeJA-responsiveness	Phytohormone responsiveness
CqCIPK37	CGTCA-motif	cis-acting regulatory element involved in the MeJA-responsiveness	Phytohormone responsiveness
CqCIPK38	CGTCA-motif	cis-acting regulatory element involved in the MeJA-responsiveness	Phytohormone responsiveness
CqCIPK39	CGTCA-motif	cis-acting regulatory element involved in the MeJA-responsiveness	Phytohormone responsiveness
CqCIPK40	CGTCA-motif	cis-acting regulatory element involved in the MeJA-responsiveness	Phytohormone responsiveness
CqCIPK41	CGTCA-motif	cis-acting regulatory element involved in the MeJA-responsiveness	Phytohormone responsiveness
CqCIPK41	CGTCA-motif	cis-acting regulatory element involved in the MeJA-responsiveness	Phytohormone responsiveness
CqCIPK01	GARE-motif	gibberellin-responsive element	Phytohormone responsiveness
CqCIPK09	GARE-motif	gibberellin-responsive element	Phytohormone responsiveness
CqCIPK12	GARE-motif	gibberellin-responsive element	Phytohormone responsiveness
CqCIPK24	GARE-motif	gibberellin-responsive element	Phytohormone responsiveness
CqCIPK27	GARE-motif	gibberellin-responsive element	Phytohormone responsiveness
CqCIPK32	GARE-motif	gibberellin-responsive element	Phytohormone responsiveness
CqCIPK35	GARE-motif	gibberellin-responsive element	Phytohormone responsiveness
CqCIPK36	GARE-motif	gibberellin-responsive element	Phytohormone responsiveness
CqCIPK37	GARE-motif	gibberellin-responsive element	Phytohormone responsiveness
CqCIPK01	P-box	gibberellin-responsive element	Phytohormone responsiveness
CqCIPK05	P-box	gibberellin-responsive element	Phytohormone responsiveness
CqCIPK08	P-box	gibberellin-responsive element	Phytohormone responsiveness
CqCIPK09	P-box	gibberellin-responsive element	Phytohormone responsiveness
CqCIPK22	P-box	gibberellin-responsive element	Phytohormone responsiveness
CqCIPK26	P-box	gibberellin-responsive element	Phytohormone responsiveness
CqCIPK29	P-box	gibberellin-responsive element	Phytohormone responsiveness
CqCIPK37	P-box	gibberellin-responsive element	Phytohormone responsiveness
CqCIPK37	P-box	gibberellin-responsive element	Phytohormone responsiveness
CqCIPK41	P-box	gibberellin-responsive element	Phytohormone responsiveness
CqCIPK07	TATC-box	cis-acting element involved in gibberellin-responsiveness	Phytohormone responsiveness
CqCIPK08	TATC-box	cis-acting element involved in gibberellin-responsiveness	Phytohormone responsiveness
CqCIPK13	TATC-box	cis-acting element involved in gibberellin-responsiveness	Phytohormone responsiveness
CqCIPK21	TATC-box	cis-acting element involved in gibberellin-responsiveness	Phytohormone responsiveness
CqCIPK29	TATC-box	cis-acting element involved in gibberellin-responsiveness	Phytohormone responsiveness
CqCIPK32	TATC-box	cis-acting element involved in gibberellin-responsiveness	Phytohormone responsiveness
CqCIPK34	TATC-box	cis-acting element involved in gibberellin-responsiveness	Phytohormone responsiveness
CqCIPK39	TATC-box	cis-acting element involved in gibberellin-responsiveness	Phytohormone responsiveness
CqCIPK01	TCA-element	cis-acting element involved in salicylic acid responsiveness	Phytohormone responsiveness
CqCIPK05	TCA-element	cis-acting element involved in salicylic acid responsiveness	Phytohormone responsiveness
CqCIPK05	TCA-element	cis-acting element involved in salicylic acid responsiveness	Phytohormone responsiveness
CqCIPK07	TCA-element	cis-acting element involved in salicylic acid responsiveness	Phytohormone responsiveness
CqCIPK10	TCA-element	cis-acting element involved in salicylic acid responsiveness	Phytohormone responsiveness
CqCIPK12	TCA-element	cis-acting element involved in salicylic acid responsiveness	Phytohormone responsiveness
CqCIPK13	TCA-element	cis-acting element involved in salicylic acid responsiveness	Phytohormone responsiveness
CqCIPK15	TCA-element	cis-acting element involved in salicylic acid responsiveness	Phytohormone responsiveness
CqCIPK18	TCA-element	cis-acting element involved in salicylic acid responsiveness	Phytohormone responsiveness
CqCIPK19	TCA-element	cis-acting element involved in salicylic acid responsiveness	Phytohormone responsiveness
CqCIPK22	TCA-element	cis-acting element involved in salicylic acid responsiveness	Phytohormone responsiveness
CqCIPK24	TCA-element	cis-acting element involved in salicylic acid responsiveness	Phytohormone responsiveness
CqCIPK25	TCA-element	cis-acting element involved in salicylic acid responsiveness	Phytohormone responsiveness
CqCIPK27	TCA-element	cis-acting element involved in salicylic acid responsiveness	Phytohormone responsiveness
CqCIPK28	TCA-element	cis-acting element involved in salicylic acid responsiveness	Phytohormone responsiveness
CqCIPK28	TCA-element	cis-acting element involved in salicylic acid responsiveness	Phytohormone responsiveness
CqCIPK31	TCA-element	cis-acting element involved in salicylic acid responsiveness	Phytohormone responsiveness
CqCIPK33	TCA-element	cis-acting element involved in salicylic acid responsiveness	Phytohormone responsiveness
CqCIPK33	TCA-element	cis-acting element involved in salicylic acid responsiveness	Phytohormone responsiveness
CqCIPK33	TCA-element	cis-acting element involved in salicylic acid responsiveness	Phytohormone responsiveness
CqCIPK34	TCA-element	cis-acting element involved in salicylic acid responsiveness	Phytohormone responsiveness
CqCIPK39	TCA-element	cis-acting element involved in salicylic acid responsiveness	Phytohormone responsiveness
CqCIPK40	TCA-element	cis-acting element involved in salicylic acid responsiveness	Phytohormone responsiveness
CqCIPK22	TGA-box	part of an auxin-responsive element	Phytohormone responsiveness
CqCIPK26	TGA-box	part of an auxin-responsive element	Phytohormone responsiveness
CqCIPK31	TGA-box	part of an auxin-responsive element	Phytohormone responsiveness
CqCIPK39	TGA-box	part of an auxin-responsive element	Phytohormone responsiveness
CqCIPK01	TGACG-motif	cis-acting regulatory element involved in the MeJA-responsiveness	Phytohormone responsiveness
CqCIPK02	TGACG-motif	cis-acting regulatory element involved in the MeJA-responsiveness	Phytohormone responsiveness
CqCIPK03	TGACG-motif	cis-acting regulatory element involved in the MeJA-responsiveness	Phytohormone responsiveness
CqCIPK03	TGACG-motif	cis-acting regulatory element involved in the MeJA-responsiveness	Phytohormone responsiveness
CqCIPK03	TGACG-motif	cis-acting regulatory element involved in the MeJA-responsiveness	Phytohormone responsiveness
CqCIPK04	TGACG-motif	cis-acting regulatory element involved in the MeJA-responsiveness	Phytohormone responsiveness
CqCIPK04	TGACG-motif	cis-acting regulatory element involved in the MeJA-responsiveness	Phytohormone responsiveness
CqCIPK04	TGACG-motif	cis-acting regulatory element involved in the MeJA-responsiveness	Phytohormone responsiveness
CqCIPK04	TGACG-motif	cis-acting regulatory element involved in the MeJA-responsiveness	Phytohormone responsiveness
CqCIPK05	TGACG-motif	cis-acting regulatory element involved in the MeJA-responsiveness	Phytohormone responsiveness
CqCIPK05	TGACG-motif	cis-acting regulatory element involved in the MeJA-responsiveness	Phytohormone responsiveness
CqCIPK05	TGACG-motif	cis-acting regulatory element involved in the MeJA-responsiveness	Phytohormone responsiveness
CqCIPK08	TGACG-motif	cis-acting regulatory element involved in the MeJA-responsiveness	Phytohormone responsiveness
CqCIPK10	TGACG-motif	cis-acting regulatory element involved in the MeJA-responsiveness	Phytohormone responsiveness
CqCIPK11	TGACG-motif	cis-acting regulatory element involved in the MeJA-responsiveness	Phytohormone responsiveness
CqCIPK12	TGACG-motif	cis-acting regulatory element involved in the MeJA-responsiveness	Phytohormone responsiveness
CqCIPK14	TGACG-motif	cis-acting regulatory element involved in the MeJA-responsiveness	Phytohormone responsiveness
CqCIPK14	TGACG-motif	cis-acting regulatory element involved in the MeJA-responsiveness	Phytohormone responsiveness
CqCIPK16	TGACG-motif	cis-acting regulatory element involved in the MeJA-responsiveness	Phytohormone responsiveness
CqCIPK16	TGACG-motif	cis-acting regulatory element involved in the MeJA-responsiveness	Phytohormone responsiveness
CqCIPK17	TGACG-motif	cis-acting regulatory element involved in the MeJA-responsiveness	Phytohormone responsiveness
CqCIPK18	TGACG-motif	cis-acting regulatory element involved in the MeJA-responsiveness	Phytohormone responsiveness
CqCIPK18	TGACG-motif	cis-acting regulatory element involved in the MeJA-responsiveness	Phytohormone responsiveness
CqCIPK19	TGACG-motif	cis-acting regulatory element involved in the MeJA-responsiveness	Phytohormone responsiveness
CqCIPK21	TGACG-motif	cis-acting regulatory element involved in the MeJA-responsiveness	Phytohormone responsiveness
CqCIPK21	TGACG-motif	cis-acting regulatory element involved in the MeJA-responsiveness	Phytohormone responsiveness
CqCIPK22	TGACG-motif	cis-acting regulatory element involved in the MeJA-responsiveness	Phytohormone responsiveness
CqCIPK22	TGACG-motif	cis-acting regulatory element involved in the MeJA-responsiveness	Phytohormone responsiveness
CqCIPK23	TGACG-motif	cis-acting regulatory element involved in the MeJA-responsiveness	Phytohormone responsiveness
CqCIPK25	TGACG-motif	cis-acting regulatory element involved in the MeJA-responsiveness	Phytohormone responsiveness
CqCIPK26	TGACG-motif	cis-acting regulatory element involved in the MeJA-responsiveness	Phytohormone responsiveness
CqCIPK26	TGACG-motif	cis-acting regulatory element involved in the MeJA-responsiveness	Phytohormone responsiveness
CqCIPK28	TGACG-motif	cis-acting regulatory element involved in the MeJA-responsiveness	Phytohormone responsiveness
CqCIPK29	TGACG-motif	cis-acting regulatory element involved in the MeJA-responsiveness	Phytohormone responsiveness
CqCIPK29	TGACG-motif	cis-acting regulatory element involved in the MeJA-responsiveness	Phytohormone responsiveness
CqCIPK31	TGACG-motif	cis-acting regulatory element involved in the MeJA-responsiveness	Phytohormone responsiveness
CqCIPK31	TGACG-motif	cis-acting regulatory element involved in the MeJA-responsiveness	Phytohormone responsiveness
CqCIPK31	TGACG-motif	cis-acting regulatory element involved in the MeJA-responsiveness	Phytohormone responsiveness
CqCIPK32	TGACG-motif	cis-acting regulatory element involved in the MeJA-responsiveness	Phytohormone responsiveness
CqCIPK32	TGACG-motif	cis-acting regulatory element involved in the MeJA-responsiveness	Phytohormone responsiveness
CqCIPK34	TGACG-motif	cis-acting regulatory element involved in the MeJA-responsiveness	Phytohormone responsiveness
CqCIPK34	TGACG-motif	cis-acting regulatory element involved in the MeJA-responsiveness	Phytohormone responsiveness
CqCIPK35	TGACG-motif	cis-acting regulatory element involved in the MeJA-responsiveness	Phytohormone responsiveness
CqCIPK36	TGACG-motif	cis-acting regulatory element involved in the MeJA-responsiveness	Phytohormone responsiveness
CqCIPK36	TGACG-motif	cis-acting regulatory element involved in the MeJA-responsiveness	Phytohormone responsiveness
CqCIPK37	TGACG-motif	cis-acting regulatory element involved in the MeJA-responsiveness	Phytohormone responsiveness
CqCIPK37	TGACG-motif	cis-acting regulatory element involved in the MeJA-responsiveness	Phytohormone responsiveness
CqCIPK38	TGACG-motif	cis-acting regulatory element involved in the MeJA-responsiveness	Phytohormone responsiveness
CqCIPK39	TGACG-motif	cis-acting regulatory element involved in the MeJA-responsiveness	Phytohormone responsiveness
CqCIPK40	TGACG-motif	cis-acting regulatory element involved in the MeJA-responsiveness	Phytohormone responsiveness
CqCIPK41	TGACG-motif	cis-acting regulatory element involved in the MeJA-responsiveness	Phytohormone responsiveness
CqCIPK41	TGACG-motif	cis-acting regulatory element involved in the MeJA-responsiveness	Phytohormone responsiveness
CqCIPK02	TGA-element	auxin-responsive element	Phytohormone responsiveness
CqCIPK05	TGA-element	auxin-responsive element	Phytohormone responsiveness
CqCIPK07	TGA-element	auxin-responsive element	Phytohormone responsiveness
CqCIPK07	TGA-element	auxin-responsive element	Phytohormone responsiveness
CqCIPK09	TGA-element	auxin-responsive element	Phytohormone responsiveness
CqCIPK15	TGA-element	auxin-responsive element	Phytohormone responsiveness
CqCIPK17	TGA-element	auxin-responsive element	Phytohormone responsiveness
CqCIPK18	TGA-element	auxin-responsive element	Phytohormone responsiveness
CqCIPK29	TGA-element	auxin-responsive element	Phytohormone responsiveness
CqCIPK33	TGA-element	auxin-responsive element	Phytohormone responsiveness
CqCIPK34	TGA-element	auxin-responsive element	Phytohormone responsiveness
CqCIPK39	TGA-element	auxin-responsive element	Phytohormone responsiveness
CqCIPK41	TGA-element	auxin-responsive element	Phytohormone responsiveness
CqCIPK41	TGA-element	auxin-responsive element	Phytohormone responsiveness
CqCIPK09	TC-rich repeats	cis-acting element involved in defense and stress responsiveness	Stress responsiveness
CqCIPK11	TC-rich repeats	cis-acting element involved in defense and stress responsiveness	Stress responsiveness
CqCIPK16	TC-rich repeats	cis-acting element involved in defense and stress responsiveness	Stress responsiveness
CqCIPK18	TC-rich repeats	cis-acting element involved in defense and stress responsiveness	Stress responsiveness
CqCIPK22	TC-rich repeats	cis-acting element involved in defense and stress responsiveness	Stress responsiveness
CqCIPK34	TC-rich repeats	cis-acting element involved in defense and stress responsiveness	Stress responsiveness
CqCIPK38	TC-rich repeats	cis-acting element involved in defense and stress responsiveness	Stress responsiveness
CqCIPK01	LTR	cis-acting element involved in low-temperature responsiveness	Stress responsiveness
CqCIPK03	LTR	cis-acting element involved in low-temperature responsiveness	Stress responsiveness
CqCIPK04	LTR	cis-acting element involved in low-temperature responsiveness	Stress responsiveness
CqCIPK04	LTR	cis-acting element involved in low-temperature responsiveness	Stress responsiveness
CqCIPK04	LTR	cis-acting element involved in low-temperature responsiveness	Stress responsiveness
CqCIPK04	LTR	cis-acting element involved in low-temperature responsiveness	Stress responsiveness
CqCIPK07	LTR	cis-acting element involved in low-temperature responsiveness	Stress responsiveness
CqCIPK07	LTR	cis-acting element involved in low-temperature responsiveness	Stress responsiveness
CqCIPK10	LTR	cis-acting element involved in low-temperature responsiveness	Stress responsiveness
CqCIPK13	LTR	cis-acting element involved in low-temperature responsiveness	Stress responsiveness
CqCIPK15	LTR	cis-acting element involved in low-temperature responsiveness	Stress responsiveness
CqCIPK15	LTR	cis-acting element involved in low-temperature responsiveness	Stress responsiveness
CqCIPK15	LTR	cis-acting element involved in low-temperature responsiveness	Stress responsiveness
CqCIPK16	LTR	cis-acting element involved in low-temperature responsiveness	Stress responsiveness
CqCIPK16	LTR	cis-acting element involved in low-temperature responsiveness	Stress responsiveness
CqCIPK19	LTR	cis-acting element involved in low-temperature responsiveness	Stress responsiveness
CqCIPK19	LTR	cis-acting element involved in low-temperature responsiveness	Stress responsiveness
CqCIPK20	LTR	cis-acting element involved in low-temperature responsiveness	Stress responsiveness
CqCIPK21	LTR	cis-acting element involved in low-temperature responsiveness	Stress responsiveness
CqCIPK23	LTR	cis-acting element involved in low-temperature responsiveness	Stress responsiveness
CqCIPK25	LTR	cis-acting element involved in low-temperature responsiveness	Stress responsiveness
CqCIPK35	LTR	cis-acting element involved in low-temperature responsiveness	Stress responsiveness
CqCIPK36	LTR	cis-acting element involved in low-temperature responsiveness	Stress responsiveness
CqCIPK39	LTR	cis-acting element involved in low-temperature responsiveness	Stress responsiveness
CqCIPK39	LTR	cis-acting element involved in low-temperature responsiveness	Stress responsiveness
CqCIPK01	MBS	MYB binding site involved in drought-inducibility	Stress responsiveness
CqCIPK05	MBS	MYB binding site involved in drought-inducibility	Stress responsiveness
CqCIPK07	MBS	MYB binding site involved in drought-inducibility	Stress responsiveness
CqCIPK07	MBS	MYB binding site involved in drought-inducibility	Stress responsiveness
CqCIPK08	MBS	MYB binding site involved in drought-inducibility	Stress responsiveness
CqCIPK12	MBS	MYB binding site involved in drought-inducibility	Stress responsiveness
CqCIPK13	MBS	MYB binding site involved in drought-inducibility	Stress responsiveness
CqCIPK14	MBS	MYB binding site involved in drought-inducibility	Stress responsiveness
CqCIPK14	MBS	MYB binding site involved in drought-inducibility	Stress responsiveness
CqCIPK15	MBS	MYB binding site involved in drought-inducibility	Stress responsiveness
CqCIPK17	MBS	MYB binding site involved in drought-inducibility	Stress responsiveness
CqCIPK18	MBS	MYB binding site involved in drought-inducibility	Stress responsiveness
CqCIPK18	MBS	MYB binding site involved in drought-inducibility	Stress responsiveness
CqCIPK19	MBS	MYB binding site involved in drought-inducibility	Stress responsiveness
CqCIPK19	MBS	MYB binding site involved in drought-inducibility	Stress responsiveness
CqCIPK24	MBS	MYB binding site involved in drought-inducibility	Stress responsiveness
CqCIPK25	MBS	MYB binding site involved in drought-inducibility	Stress responsiveness
CqCIPK28	MBS	MYB binding site involved in drought-inducibility	Stress responsiveness
CqCIPK28	MBS	MYB binding site involved in drought-inducibility	Stress responsiveness
CqCIPK31	MBS	MYB binding site involved in drought-inducibility	Stress responsiveness
CqCIPK31	MBS	MYB binding site involved in drought-inducibility	Stress responsiveness
CqCIPK32	MBS	MYB binding site involved in drought-inducibility	Stress responsiveness
CqCIPK33	MBS	MYB binding site involved in drought-inducibility	Stress responsiveness
CqCIPK34	MBS	MYB binding site involved in drought-inducibility	Stress responsiveness
CqCIPK34	MBS	MYB binding site involved in drought-inducibility	Stress responsiveness
CqCIPK36	MBS	MYB binding site involved in drought-inducibility	Stress responsiveness
CqCIPK37	MBS	MYB binding site involved in drought-inducibility	Stress responsiveness
CqCIPK38	MBS	MYB binding site involved in drought-inducibility	Stress responsiveness
CqCIPK10	WUN-motif	wound-responsive element	Stress responsiveness
CqCIPK11	WUN-motif	wound-responsive element	Stress responsiveness
CqCIPK32	WUN-motif	wound-responsive element	Stress responsiveness
CqCIPK37	WUN-motif	wound-responsive element	Stress responsiveness
CqCIPK01	ARE	cis-acting regulatory element essential for the anaerobic induction	Tissue-specific expression
CqCIPK01	ARE	cis-acting regulatory element essential for the anaerobic induction	Tissue-specific expression
CqCIPK01	ARE	cis-acting regulatory element essential for the anaerobic induction	Tissue-specific expression
CqCIPK01	ARE	cis-acting regulatory element essential for the anaerobic induction	Tissue-specific expression
CqCIPK01	ARE	cis-acting regulatory element essential for the anaerobic induction	Tissue-specific expression
CqCIPK02	ARE	cis-acting regulatory element essential for the anaerobic induction	Tissue-specific expression
CqCIPK02	ARE	cis-acting regulatory element essential for the anaerobic induction	Tissue-specific expression
CqCIPK02	ARE	cis-acting regulatory element essential for the anaerobic induction	Tissue-specific expression
CqCIPK02	ARE	cis-acting regulatory element essential for the anaerobic induction	Tissue-specific expression
CqCIPK03	ARE	cis-acting regulatory element essential for the anaerobic induction	Tissue-specific expression
CqCIPK03	ARE	cis-acting regulatory element essential for the anaerobic induction	Tissue-specific expression
CqCIPK04	ARE	cis-acting regulatory element essential for the anaerobic induction	Tissue-specific expression
CqCIPK04	ARE	cis-acting regulatory element essential for the anaerobic induction	Tissue-specific expression
CqCIPK04	ARE	cis-acting regulatory element essential for the anaerobic induction	Tissue-specific expression
CqCIPK05	ARE	cis-acting regulatory element essential for the anaerobic induction	Tissue-specific expression
CqCIPK05	ARE	cis-acting regulatory element essential for the anaerobic induction	Tissue-specific expression
CqCIPK05	ARE	cis-acting regulatory element essential for the anaerobic induction	Tissue-specific expression
CqCIPK06	ARE	cis-acting regulatory element essential for the anaerobic induction	Tissue-specific expression
CqCIPK06	ARE	cis-acting regulatory element essential for the anaerobic induction	Tissue-specific expression
CqCIPK07	ARE	cis-acting regulatory element essential for the anaerobic induction	Tissue-specific expression
CqCIPK07	ARE	cis-acting regulatory element essential for the anaerobic induction	Tissue-specific expression
CqCIPK08	ARE	cis-acting regulatory element essential for the anaerobic induction	Tissue-specific expression
CqCIPK09	ARE	cis-acting regulatory element essential for the anaerobic induction	Tissue-specific expression
CqCIPK09	ARE	cis-acting regulatory element essential for the anaerobic induction	Tissue-specific expression
CqCIPK09	ARE	cis-acting regulatory element essential for the anaerobic induction	Tissue-specific expression
CqCIPK09	ARE	cis-acting regulatory element essential for the anaerobic induction	Tissue-specific expression
CqCIPK09	ARE	cis-acting regulatory element essential for the anaerobic induction	Tissue-specific expression
CqCIPK13	ARE	cis-acting regulatory element essential for the anaerobic induction	Tissue-specific expression
CqCIPK13	ARE	cis-acting regulatory element essential for the anaerobic induction	Tissue-specific expression
CqCIPK13	ARE	cis-acting regulatory element essential for the anaerobic induction	Tissue-specific expression
CqCIPK14	ARE	cis-acting regulatory element essential for the anaerobic induction	Tissue-specific expression
CqCIPK15	ARE	cis-acting regulatory element essential for the anaerobic induction	Tissue-specific expression
CqCIPK15	ARE	cis-acting regulatory element essential for the anaerobic induction	Tissue-specific expression
CqCIPK16	ARE	cis-acting regulatory element essential for the anaerobic induction	Tissue-specific expression
CqCIPK16	ARE	cis-acting regulatory element essential for the anaerobic induction	Tissue-specific expression
CqCIPK16	ARE	cis-acting regulatory element essential for the anaerobic induction	Tissue-specific expression
CqCIPK16	ARE	cis-acting regulatory element essential for the anaerobic induction	Tissue-specific expression
CqCIPK16	ARE	cis-acting regulatory element essential for the anaerobic induction	Tissue-specific expression
CqCIPK16	ARE	cis-acting regulatory element essential for the anaerobic induction	Tissue-specific expression
CqCIPK17	ARE	cis-acting regulatory element essential for the anaerobic induction	Tissue-specific expression
CqCIPK18	ARE	cis-acting regulatory element essential for the anaerobic induction	Tissue-specific expression
CqCIPK18	ARE	cis-acting regulatory element essential for the anaerobic induction	Tissue-specific expression
CqCIPK19	ARE	cis-acting regulatory element essential for the anaerobic induction	Tissue-specific expression
CqCIPK19	ARE	cis-acting regulatory element essential for the anaerobic induction	Tissue-specific expression
CqCIPK20	ARE	cis-acting regulatory element essential for the anaerobic induction	Tissue-specific expression
CqCIPK20	ARE	cis-acting regulatory element essential for the anaerobic induction	Tissue-specific expression
CqCIPK20	ARE	cis-acting regulatory element essential for the anaerobic induction	Tissue-specific expression
CqCIPK21	ARE	cis-acting regulatory element essential for the anaerobic induction	Tissue-specific expression
CqCIPK22	ARE	cis-acting regulatory element essential for the anaerobic induction	Tissue-specific expression
CqCIPK22	ARE	cis-acting regulatory element essential for the anaerobic induction	Tissue-specific expression
CqCIPK23	ARE	cis-acting regulatory element essential for the anaerobic induction	Tissue-specific expression
CqCIPK26	ARE	cis-acting regulatory element essential for the anaerobic induction	Tissue-specific expression
CqCIPK26	ARE	cis-acting regulatory element essential for the anaerobic induction	Tissue-specific expression
CqCIPK26	ARE	cis-acting regulatory element essential for the anaerobic induction	Tissue-specific expression
CqCIPK27	ARE	cis-acting regulatory element essential for the anaerobic induction	Tissue-specific expression
CqCIPK27	ARE	cis-acting regulatory element essential for the anaerobic induction	Tissue-specific expression
CqCIPK27	ARE	cis-acting regulatory element essential for the anaerobic induction	Tissue-specific expression
CqCIPK27	ARE	cis-acting regulatory element essential for the anaerobic induction	Tissue-specific expression
CqCIPK27	ARE	cis-acting regulatory element essential for the anaerobic induction	Tissue-specific expression
CqCIPK27	ARE	cis-acting regulatory element essential for the anaerobic induction	Tissue-specific expression
CqCIPK28	ARE	cis-acting regulatory element essential for the anaerobic induction	Tissue-specific expression
CqCIPK28	ARE	cis-acting regulatory element essential for the anaerobic induction	Tissue-specific expression
CqCIPK28	ARE	cis-acting regulatory element essential for the anaerobic induction	Tissue-specific expression
CqCIPK28	ARE	cis-acting regulatory element essential for the anaerobic induction	Tissue-specific expression
CqCIPK29	ARE	cis-acting regulatory element essential for the anaerobic induction	Tissue-specific expression
CqCIPK32	ARE	cis-acting regulatory element essential for the anaerobic induction	Tissue-specific expression
CqCIPK32	ARE	cis-acting regulatory element essential for the anaerobic induction	Tissue-specific expression
CqCIPK33	ARE	cis-acting regulatory element essential for the anaerobic induction	Tissue-specific expression
CqCIPK34	ARE	cis-acting regulatory element essential for the anaerobic induction	Tissue-specific expression
CqCIPK34	ARE	cis-acting regulatory element essential for the anaerobic induction	Tissue-specific expression
CqCIPK35	ARE	cis-acting regulatory element essential for the anaerobic induction	Tissue-specific expression
CqCIPK36	ARE	cis-acting regulatory element essential for the anaerobic induction	Tissue-specific expression
CqCIPK36	ARE	cis-acting regulatory element essential for the anaerobic induction	Tissue-specific expression
CqCIPK36	ARE	cis-acting regulatory element essential for the anaerobic induction	Tissue-specific expression
CqCIPK37	ARE	cis-acting regulatory element essential for the anaerobic induction	Tissue-specific expression
CqCIPK37	ARE	cis-acting regulatory element essential for the anaerobic induction	Tissue-specific expression
CqCIPK38	ARE	cis-acting regulatory element essential for the anaerobic induction	Tissue-specific expression
CqCIPK38	ARE	cis-acting regulatory element essential for the anaerobic induction	Tissue-specific expression
CqCIPK38	ARE	cis-acting regulatory element essential for the anaerobic induction	Tissue-specific expression
CqCIPK39	ARE	cis-acting regulatory element essential for the anaerobic induction	Tissue-specific expression
CqCIPK39	ARE	cis-acting regulatory element essential for the anaerobic induction	Tissue-specific expression
CqCIPK39	ARE	cis-acting regulatory element essential for the anaerobic induction	Tissue-specific expression
CqCIPK40	ARE	cis-acting regulatory element essential for the anaerobic induction	Tissue-specific expression
CqCIPK40	ARE	cis-acting regulatory element essential for the anaerobic induction	Tissue-specific expression
CqCIPK40	ARE	cis-acting regulatory element essential for the anaerobic induction	Tissue-specific expression
CqCIPK41	ARE	cis-acting regulatory element essential for the anaerobic induction	Tissue-specific expression
CqCIPK41	ARE	cis-acting regulatory element essential for the anaerobic induction	Tissue-specific expression
CqCIPK41	ARE	cis-acting regulatory element essential for the anaerobic induction	Tissue-specific expression
CqCIPK10	RY-element	cis-acting regulatory element involved in seed-specific regulation	Tissue-specific expression
CqCIPK03	O2-site	cis-acting regulatory element involved in zein metabolism regulation	Tissue-specific expression
CqCIPK03	O2-site	cis-acting regulatory element involved in zein metabolism regulation	Tissue-specific expression
CqCIPK03	O2-site	cis-acting regulatory element involved in zein metabolism regulation	Tissue-specific expression
CqCIPK07	O2-site	cis-acting regulatory element involved in zein metabolism regulation	Tissue-specific expression
CqCIPK09	O2-site	cis-acting regulatory element involved in zein metabolism regulation	Tissue-specific expression
CqCIPK11	O2-site	cis-acting regulatory element involved in zein metabolism regulation	Tissue-specific expression
CqCIPK11	O2-site	cis-acting regulatory element involved in zein metabolism regulation	Tissue-specific expression
CqCIPK14	O2-site	cis-acting regulatory element involved in zein metabolism regulation	Tissue-specific expression
CqCIPK14	O2-site	cis-acting regulatory element involved in zein metabolism regulation	Tissue-specific expression
CqCIPK15	O2-site	cis-acting regulatory element involved in zein metabolism regulation	Tissue-specific expression
CqCIPK18	O2-site	cis-acting regulatory element involved in zein metabolism regulation	Tissue-specific expression
CqCIPK18	O2-site	cis-acting regulatory element involved in zein metabolism regulation	Tissue-specific expression
CqCIPK18	O2-site	cis-acting regulatory element involved in zein metabolism regulation	Tissue-specific expression
CqCIPK20	O2-site	cis-acting regulatory element involved in zein metabolism regulation	Tissue-specific expression
CqCIPK21	O2-site	cis-acting regulatory element involved in zein metabolism regulation	Tissue-specific expression
CqCIPK23	O2-site	cis-acting regulatory element involved in zein metabolism regulation	Tissue-specific expression
CqCIPK23	O2-site	cis-acting regulatory element involved in zein metabolism regulation	Tissue-specific expression
CqCIPK24	O2-site	cis-acting regulatory element involved in zein metabolism regulation	Tissue-specific expression
CqCIPK27	O2-site	cis-acting regulatory element involved in zein metabolism regulation	Tissue-specific expression
CqCIPK29	O2-site	cis-acting regulatory element involved in zein metabolism regulation	Tissue-specific expression
CqCIPK34	O2-site	cis-acting regulatory element involved in zein metabolism regulation	Tissue-specific expression
CqCIPK34	O2-site	cis-acting regulatory element involved in zein metabolism regulation	Tissue-specific expression
CqCIPK36	O2-site	cis-acting regulatory element involved in zein metabolism regulation	Tissue-specific expression
CqCIPK36	O2-site	cis-acting regulatory element involved in zein metabolism regulation	Tissue-specific expression
CqCIPK39	O2-site	cis-acting regulatory element involved in zein metabolism regulation	Tissue-specific expression
CqCIPK39	O2-site	cis-acting regulatory element involved in zein metabolism regulation	Tissue-specific expression
CqCIPK03	CAT-box	cis-acting regulatory element related to meristem expression	Tissue-specific expression
CqCIPK08	CAT-box	cis-acting regulatory element related to meristem expression	Tissue-specific expression
CqCIPK10	CAT-box	cis-acting regulatory element related to meristem expression	Tissue-specific expression
CqCIPK12	CAT-box	cis-acting regulatory element related to meristem expression	Tissue-specific expression
CqCIPK13	CAT-box	cis-acting regulatory element related to meristem expression	Tissue-specific expression
CqCIPK13	CAT-box	cis-acting regulatory element related to meristem expression	Tissue-specific expression
CqCIPK14	CAT-box	cis-acting regulatory element related to meristem expression	Tissue-specific expression
CqCIPK18	CAT-box	cis-acting regulatory element related to meristem expression	Tissue-specific expression
CqCIPK20	CAT-box	cis-acting regulatory element related to meristem expression	Tissue-specific expression
CqCIPK22	CAT-box	cis-acting regulatory element related to meristem expression	Tissue-specific expression
CqCIPK23	CAT-box	cis-acting regulatory element related to meristem expression	Tissue-specific expression
CqCIPK25	CAT-box	cis-acting regulatory element related to meristem expression	Tissue-specific expression
CqCIPK29	CAT-box	cis-acting regulatory element related to meristem expression	Tissue-specific expression
CqCIPK32	CAT-box	cis-acting regulatory element related to meristem expression	Tissue-specific expression
CqCIPK32	CAT-box	cis-acting regulatory element related to meristem expression	Tissue-specific expression
CqCIPK32	CAT-box	cis-acting regulatory element related to meristem expression	Tissue-specific expression
CqCIPK32	CAT-box	cis-acting regulatory element related to meristem expression	Tissue-specific expression
CqCIPK37	CAT-box	cis-acting regulatory element related to meristem expression	Tissue-specific expression
CqCIPK26	NON-box	cis-acting regulatory element related to meristem specific activation	Tissue-specific expression
CqCIPK04	GCN4_motif	cis-regulatory element involved in endosperm expression	Tissue-specific expression
CqCIPK04	GCN4_motif	cis-regulatory element involved in endosperm expression	Tissue-specific expression
CqCIPK05	GCN4_motif	cis-regulatory element involved in endosperm expression	Tissue-specific expression
CqCIPK14	GCN4_motif	cis-regulatory element involved in endosperm expression	Tissue-specific expression
CqCIPK38	GCN4_motif	cis-regulatory element involved in endosperm expression	Tissue-specific expression
CqCIPK38	GCN4_motif	cis-regulatory element involved in endosperm expression	Tissue-specific expression
CqCIPK41	GCN4_motif	cis-regulatory element involved in endosperm expression	Tissue-specific expression
CqCIPK18	AT-rich sequence	element for maximal elicitor-mediated activation (2copies)	Tissue-specific expression
CqCIPK23	AT-rich sequence	element for maximal elicitor-mediated activation (2copies)	Tissue-specific expression
CqCIPK37	AT-rich sequence	element for maximal elicitor-mediated activation (2copies)	Tissue-specific expression
CqCIPK01	HD-Zip 1	element involved in differentiation of the palisade mesophyll cells	Tissue-specific expression
CqCIPK37	HD-Zip 1	element involved in differentiation of the palisade mesophyll cells	Tissue-specific expression
CqCIPK37	HD-Zip 1	element involved in differentiation of the palisade mesophyll cells	Tissue-specific expression
CqCIPK02	GC-motif	enhancer-like element involved in anoxic specific inducibility	Tissue-specific expression
CqCIPK04	GC-motif	enhancer-like element involved in anoxic specific inducibility	Tissue-specific expression
CqCIPK04	GC-motif	enhancer-like element involved in anoxic specific inducibility	Tissue-specific expression
CqCIPK10	GC-motif	enhancer-like element involved in anoxic specific inducibility	Tissue-specific expression
CqCIPK11	GC-motif	enhancer-like element involved in anoxic specific inducibility	Tissue-specific expression
CqCIPK16	GC-motif	enhancer-like element involved in anoxic specific inducibility	Tissue-specific expression
CqCIPK16	GC-motif	enhancer-like element involved in anoxic specific inducibility	Tissue-specific expression
CqCIPK27	GC-motif	enhancer-like element involved in anoxic specific inducibility	Tissue-specific expression
CqCIPK28	GC-motif	enhancer-like element involved in anoxic specific inducibility	Tissue-specific expression
CqCIPK32	GC-motif	enhancer-like element involved in anoxic specific inducibility	Tissue-specific expression
CqCIPK32	GC-motif	enhancer-like element involved in anoxic specific inducibility	Tissue-specific expression
CqCIPK36	GC-motif	enhancer-like element involved in anoxic specific inducibility	Tissue-specific expression
CqCIPK40	GC-motif	enhancer-like element involved in anoxic specific inducibility	Tissue-specific expression
CqCIPK41	GC-motif	enhancer-like element involved in anoxic specific inducibility	Tissue-specific expression
CqCIPK01	MBSI	MYB binding site involved in flavonoid biosynthetic genes regulation	Tissue-specific expression
CqCIPK06	MBSI	MYB binding site involved in flavonoid biosynthetic genes regulation	Tissue-specific expression
CqCIPK09	MBSI	MYB binding site involved in flavonoid biosynthetic genes regulation	Tissue-specific expression
CqCIPK12	MBSI	MYB binding site involved in flavonoid biosynthetic genes regulation	Tissue-specific expression
CqCIPK17	MBSI	MYB binding site involved in flavonoid biosynthetic genes regulation	Tissue-specific expression
CqCIPK29	MBSI	MYB binding site involved in flavonoid biosynthetic genes regulation	Tissue-specific expression
