# Supplementary material for: Identification of the CIPK-CBL family gene and functional characterization of CqCIPK14 gene under drought stress in quinoa
Source: BMC Genomics. 2022 Jun 16;23:447. doi: 10.1186/s12864-022-08683-6 (PMC9204864; doi:10.1186/s12864-022-08683-6)
Supplement: Supplementary file 5 — Additional file 5: Table S5. The values of 41 CqCIPK and 16 CqCBL genes in 9 tissues and 5 tretments downloaded from NCBI. [file 12864_2022_8683_MOESM5_ESM.xlsx]

## Sheet: Sheet1
Table S5 The values of 41 CqCIPK and 16 CqCBL genes in 9 tissues and 5 tretments downloaded from NCBI
NAME	Root_CK	Root_dry	Root_heat	Root_low_P	Root_salt	Shoot_CK	Shoot_dry	Shoot_heat	Shoot_low_P	Shoot_salt			Apical meristems	Flowers and immature seeds	Leaves petioles	Stems	Internode stems	Seedling	Inflorescences	Leaves	Dry seeds	Flowers of white sweet quinoa	Fruit of white sweet quinoa	Flowers of yellow bitter quinoa	Fruit of yellow bitter quinoa
CqCIPK01	0.8467	9.5533	4.2167	4.17	0.585	0.1267	0.88	0.2233	0.0367	0.04		CqCIPK01	0.001	1.17602	1.05164	0.0704438	2.54357	6.61797	0.0239119	0.227194	0.0179503	0.132609	0.0309547	0.518262	0.0895964
CqCIPK02	40.8767	75.5667	38.91	72.4967	23.74	14.7267	17.2167	9.67	27.69	8.87		CqCIPK02	29.2712	44.3539	103.759	35.3417	34.0871	36.4089	8.36455	20.5034	4.43044	25.8434	13.4613	29.5199	16.2698
CqCIPK03	21.3167	17.63	13.38	26.5767	17.24	6.3467	7.67	5.08	4.47	4.2233		CqCIPK03	25.3532	22.5336	6.11862	12.825	14.4348	15.7256	14.7295	4.5016	5.32637	10.513	3.74518	9.65517	2.82727
CqCIPK04	23.18	11.0233	18.5233	17.73	19.435	3.2467	7.09	7.89	6.2533	3.36		CqCIPK04	6.77297	5.89105	6.91147	6.47725	9.22145	17.0554	9.35889	4.48612	1.55502	4.27969	2.49194	2.77726	0.75456
CqCIPK05	53.84	18.8767	55.88	29.4333	8.915	27.8433	7.78	24.2433	9.8267	6.22		CqCIPK05	35.9481	43.571	21.4643	43.9194	238.753	743.99	135.079	144.255	22.5429	141.8	56.6146	44.3424	35.2447
CqCIPK06	0.001	0.001	0.001	0.61	0.001	0.0367	0.001	0.001	0.001	0.0267		CqCIPK06	0.0962611	0.288935	0.001	0.001	0.00366343	0.0140429	0.0680941	0.001	0.001	0.001	0.01086	0.001	0.001
CqCIPK07	43.62	7.4967	13.6567	50.3567	3.13	2.1667	4.8967	0.9933	2.1267	1.3		CqCIPK07	2.97381	11.0808	0.169154	1.38269	28.8423	136.429	34.7075	9.98498	0.0938327	37.1547	0.658486	22.3536	0.195528
CqCIPK08	12.9433	21.95	13.9667	16.17	17.82	4.7133	10.7667	4.45	3.0333	3.0267		CqCIPK08	15.1497	16.3375	16.6009	7.82789	7.66987	91.8675	8.68297	1.17004	2.47238	22.7832	7.89705	10.8342	3.06839
CqCIPK09	0.3133	0.22	0.3767	0.56	0.05	0.0433	0.0433	0.0333	0.0567	0.06		CqCIPK09	0.001	0.001	0.001	0.001	0.0216981	0.456207	0.0366388	0.0330848	0.001	0.0425558	0.001	0.0152622	0.001
CqCIPK10	11.5	13.8133	5.68	8.9267	11.375	8.08	11.9767	6.4367	5.3467	6.0767		CqCIPK10	26.3661	19.063	21.5947	16.1809	35.7932	27.5189	28.6216	25.6541	13.3621	18.6934	11.6982	17.1408	11.0516
CqCIPK11	0.9967	0.9967	1.42	2.1533	0.33	0.6667	1.0567	0.0667	0.82	0.4267		CqCIPK11	0.38228	2.51023	1.13631	0.450424	1.61497	0.590054	0.447769	1.3221	0.001	0.401327	0.001	0.301347	0.001
CqCIPK12	0.001	0.0267	0.0367	0.001	0.001	1.11	1.03	0.71	0.4233	0.69		CqCIPK12	19.3437	5.2628	3.3679	3.47553	5.48989	0.153921	10.8229	1.6872	0.108998	4.54717	0.0683707	2.32694	0.0934747
CqCIPK13	5.4	12.3467	3.6067	6.6833	4.31	6.6167	8.6033	7.7167	4.9767	6.6267		CqCIPK13	28.4848	28.0288	60.9081	15.0252	47.0727	21.3328	32.9585	19.3724	7.27191	9.92719	7.01299	17.8262	4.46218
CqCIPK14	7.1267	6.73	6.89	6.1533	6.46	2.3933	3.6333	3.7033	1.9733	1.92		CqCIPK14	8.02049	8.84229	5.15409	3.83475	6.91928	11.3982	8.43909	3.69361	10.8151	6.99326	5.84955	5.8224	6.31104
CqCIPK15	22.52	18.2867	14.3967	29.6967	2.185	3.2467	4.2467	1.2867	3.31	1.53		CqCIPK15	5.20416	6.45211	0.338309	1.75979	19.488	83.9776	24.3574	20.0384	0.122487	23.3803	0.855949	13.8349	0.199794
CqCIPK16	31.2567	108.423	43.6	65.05	38.055	10.3467	14.78	8.88	14.4533	8.3433		CqCIPK16	24.8695	38.0059	76.9071	26.5063	45.8561	146.288	26.3102	82.0774	85.4322	65.1342	61.4404	30.7035	39.5814
CqCIPK18	1.7267	9.4167	5.9533	4.4033	2.885	1.3767	2.0567	3.08	2.99	1.88		CqCIPK17	5.25425	2.11118	4.36525	8.89913	22.0634	1.18525	15.2839	4.51863	3.36622	3.42796	10.5548	2.9401	2.52602
CqCIPK18	1.0833	3.17	2.1	0.64	0.55	1.8167	7.43	2.5433	1.2733	0.8333		CqCIPK18	20.4761	30.353	4.35565	1.85033	4.03818	4.43241	7.05761	0.99478	3.84941	4.38464	3.99472	6.36071	1.89529
CqCIPK19	8.1367	10.42	6.1233	5.1767	9.07	6.63	8.3433	6.5133	3.68	5.24		CqCIPK19	18.2748	17.6968	5.72306	12.247	12.6801	10.3737	19.2566	6.45949	44.9745	15.9692	29.1476	14.6215	29.6484
CqCIPK20	2.8733	3.7333	2.5467	3.3867	2.585	2.62	2.4033	1.5867	2.02	1.9767		CqCIPK20	3.70168	6.75165	2.55868	5.15512	5.34248	2.88816	4.14341	0.987761	10.0274	2.21684	4.3532	3.29474	3.70986
CqCIPK21	17.7933	13.8367	11.49	10.7967	12.32	7.1067	10.19	6.01	4.7267	3.2567		CqCIPK21	10.7175	34.7259	9.92356	16.2156	29.5854	17.6354	13.5672	11.1795	6.69278	9.64298	5.49158	10.9992	4.13422
CqCIPK22	3.8933	4.5167	3.2633	6.0933	4.795	3.57	6.0067	2.4833	3.3033	3.93		CqCIPK22	8.23365	7.79913	15.0371	14.0877	15.3545	3.81353	6.77213	5.39739	35.5634	4.50351	29.4841	4.14872	22.1589
CqCIPK23	9.0467	10.52	6.2633	6.4733	6.765	3.3167	3.8	2.4267	2.07	2.26		CqCIPK23	8.11569	11.5676	3.62088	6.78734	12.3342	9.25231	10.4606	3.97566	3.01172	6.54162	2.45426	4.78714	1.55077
CqCIPK24	21.8733	15.1967	17.31	22.9167	13.28	9.5967	16.6533	11.3467	6.41	4.6333		CqCIPK24	11.5792	22.8804	12.0502	9.61573	21.5096	26.0256	12.4147	11.4816	15.9912	11.1954	14.0987	10.0761	8.78425
CqCIPK25	21.83	16.3633	14.93	22.5333	26.89	2.7433	7.8533	9.8	5.4367	4.24		CqCIPK25	3.99204	4.41051	5.10245	7.05681	5.29456	16.4043	5.51054	4.96851	3.3956	5.30743	3.93671	2.8124	1.26333
CqCIPK26	6.1533	15.55	9.9567	5.8167	5.205	1.72	2.68	1.9667	1.6267	1.31		CqCIPK26	2.87538	9.20225	2.61722	8.09758	43.1826	13.8201	12.7056	24.4028	0.506981	5.16493	0.101141	5.22537	0.0849067
CqCIPK27	7.4067	9.3533	7.4133	5.62	10.445	3.8267	6.4133	3.5733	3.65	4.5033		CqCIPK27	8.88057	12.1981	13.3278	5.09551	24.2737	21.6533	11.4242	21.4779	12.2075	11.528	8.85661	6.83962	6.22614
CqCIPK28	14.0933	14.5733	8.4733	6.17	11.91	8.8833	10.4767	6.7467	5.42	5.6133		CqCIPK28	14.0631	22.3468	6.9562	11.1708	11.9785	6.87015	19.344	5.89262	39.4891	12.0787	24.6239	13.8094	28.0857
CqCIPK29	0.4733	0.4333	0.2067	1.1867	0.79	1.0033	3.6133	0.9233	2.45	1.26		CqCIPK29	1.93931	1.8708	8.45689	5.00312	6.18263	15.3012	8.7303	8.30914	6.79162	10.9275	3.60487	4.258	2.50962
CqCIPK30	5.2733	9.31	6.5733	3.9467	2.19	2.3033	2.3433	0.95	1.2467	1.62		CqCIPK30	1.05483	6.01685	1.21408	2.31411	37.7265	8.68718	12.6587	20.2623	0.253003	3.83047	0.0286773	3.12108	0.0924462
CqCIPK31	4.7133	4.9567	6.46	3.5167	3.98	2.4767	2.95	4.1933	1.31	2.3233		CqCIPK31	3.37914	4.96429	1.94736	2.67196	5.22157	4.93741	5.07871	3.01662	7.36802	4.38683	3.92595	3.88197	4.37612
CqCIPK32	0.0233	0.001	0.03	0.001	0.001	2.4233	3.3633	2.58	1.4733	1.5267		CqCIPK32	11.7248	3.9841	5.17732	2.33966	6.39722	3.13049	15.945	1.86203	3.16846	6.21711	0.0909916	2.94646	0.347526
CqCIPK33	2.93	9.7967	6.03	5.83	4.575	4.5567	4.5567	4.4933	5.7233	6.47		CqCIPK33	8.92627	8.37354	6.5285	26.4952	13.9614	0.445443	8.57652	6.5511	2.69051	2.82619	6.68811	3.23423	1.87813
CqCIPK34	1.6233	7.8633	2.28	1.3267	0.94	3	11.04	3.5833	4.4033	1.3433		CqCIPK34	21.6925	47.3506	15.3838	6.03072	13.5592	3.13402	5.4956	2.77758	3.01978	3.79821	0.687309	6.58605	0.858796
CqCIPK35	4.5667	4.47	4.2833	2.7133	1.62	1.3733	3.5033	3.01	0.78	1.57		CqCIPK35	0.209161	5.09609	1.24284	0.001	0.724833	5.89393	0.0730737	0.880748	0.001	0.0694991	0.0592365	0.553527	0.0287232
CqCIPK36	8.2967	12.9167	4.8767	8.3833	9.28	10.05	28.4033	11.8933	10.8167	8.12		CqCIPK36	27.4852	33.3933	31.3674	17.2467	43.5068	52.7819	50.0338	68.4938	11.6806	28.9159	6.00556	14.8671	3.99579
CqCIPK37	10.0133	40.39	13.1	10.5867	15.975	3.0333	11.2567	1.72	1.5167	0.4967		CqCIPK37	6.32453	18.8055	8.76841	7.8815	2.82501	32.5159	1.66987	0.35522	0.241079	2.86332	0.198458	4.21739	0.131277
CqCIPK38	23.58	5.4267	21.0067	12.75	2.82	13.2967	2.3367	12.47	2.9533	1.8533		CqCIPK38	22.1624	24.805	14.0122	21.9434	142.082	926.806	108.611	116.274	23.469	132.28	59.534	48.5035	35.4297
CqCIPK39	16.25	30.6533	20.1933	11.9033	12.64	9.06	16.6233	8.41	7.0033	6.6867		CqCIPK39	6.67704	10.0868	15.661	34.2325	98.6953	67.1579	46.7579	76.2329	2.59769	31.6621	2.60112	13.7299	2.14182
CqCIPK40	6.57	6.7633	4.6733	4.8667	6.355	2.9133	5.6233	3.2533	1.91	3.19		CqCIPK40	8.37199	7.78974	8.08649	4.73359	11.9314	10.8289	11.5688	10.4278	9.75267	7.42103	6.40706	6.02559	5.13295
CqCIPK41	0.0233	0.0867	0.001	0.4367	0.001	0.001	0.0933	0.0433	0.0333	0.001		CqCIPK41	0.192522	1.15574	0.0880373	0.001	0.00366343	0.001	0.0156807	0.001	0.001	0.0242364	0.001	0.001	0.001
CqCBL01	4.22	4.2433	4.7067	2.58	9.08	1.0533	0.6167	0.7067	0.3167	1.0433		CqCBL01	1.76375	6.81188	1.62983	2.84121	12.1096	15.5025	3.12466	3.6977	1.25335	4.31702	1.31008	2.81493	0.878323
CqCBL02	0.7167	1.17	1.2867	1.0667	3.61	2.0667	0.0767	0.3133	1.16	0.7933		CqCBL02	2.45581	1.68354	1.65765	2.48248	1.4164	0.262775	1.89182	0.697265	0.95613	0.827187	0.761364	5.13321	0.73002
CqCBL03	17.8633	29.0533	19.15	18.8967	18.05	6.8433	9.4733	5.9467	7.4067	4.7733		CqCBL03	31.7208	30.0904	12.6323	21.1914	90.3026	58.2536	96.9124	50.9339	27.8152	60.9816	30.2353	33.242	25.9839
CqCBL04	3.5033	2.7533	2.1	1.21	1.49	2.4767	2.2933	1.96	1.2167	1.5867		CqCBL04	2.21996	5.55254	1.87899	5.07429	6.41483	8.66411	4.22542	2.17981	3.35111	3.75926	3.36901	2.84778	3.35511
CqCBL05	0.001	0.2233	0.001	0.001	0.001	0.001	0.6067	0.001	0.1167	0.1733		CqCBL05	0.944424	1.38229	0.001	0.428352	0.581455	0.0495107	1.69503	0.001	0.001	2.15319	0.001	3.44264	0.001
CqCBL06	22.56	18.3033	12.8933	13.09	20.275	13.54	11.7467	11.4733	5.3967	6.9633		CqCBL06	26.8539	25.8793	16.5912	30.9354	29.1202	17.8629	21.9114	19.1798	42.2045	16.8498	28.8631	12.1363	24.2417
CqCBL07	8.6467	12.32	9.1233	8.41	6.145	3.58	4.6933	4.1667	3.4067	2.48		CqCBL07	24.5178	35.745	12.6323	19.1391	58.194	50.062	51.0131	35.1316	13.3395	35.0144	20.2233	22.2234	8.93656
CqCBL08	5.1433	2.26	3.09	3.7767	4.88	2.0133	0.43	0.6467	1.1333	0.8933		CqCBL08	9.82325	6.01263	0.710422	2.12784	1.95376	2.54997	5.03585	0.934984	3.11339	2.92803	1.6172	3.62292	1.50727
CqCBL09	0.001	0.06	0.0467	0.0433	0.145	0.03	0.5867	0.001	0.001	0.1067		CqCBL09	0.289686	0.425257	0.524303	0.787388	0.024344	0.183197	0.197994	0.001	0.091886	1.23586	0.0361028	1.68699	0.001
CqCBL10	2.5367	0.5967	1.33	1.8433	2.495	0.1133	0.1633	0.1433	0.0733	0.0433		CqCBL10	1.26845	1.14516	1.30418	1.12162	0.693997	0.616428	0.903126	0.382534	0.721299	0.863181	0.518816	0.671218	0.324179
CqCBL11	5.5967	3.5433	3.7233	2.2167	2.275	6.9933	6.24	8.6	2.0567	6.6533		CqCBL11	3.09921	4.76587	1.96093	8.14033	9.10558	9.03239	4.95588	3.42803	5.41636	5.77536	4.14303	3.47661	4.5255
CqCBL12	0.45	0.73	0.3067	0.2933	0.95	0.2633	0.001	0.001	0.001	0.001		CqCBL12	6.66317	10.1068	1.96093	6.00587	11.5189	90.7639	8.88889	12.973	16.6296	10.8665	12.8166	8.45317	10.0896
CqCBL13	29.1467	23.1033	16.0033	18.19	24.185	16.3233	15.6333	12.3933	9.1333	9.1933		CqCBL13	34.5657	39.7189	1.96093	38.1983	26.7236	17.5027	21.5483	17.7743	21.7953	13.0035	15.5588	16.5133	21.5352
CqCBL14	0.2233	0.34	0.9633	0.2967	0.295	0.1233	0.1467	0.3267	0.14	0.3667		CqCBL14	2.4002	1.7918	1.96093	0.857435	1.91477	3.35244	2.58431	1.47159	4.45272	2.02521	1.58055	2.41127	3.6888
CqCBL15	0.93	0.6567	0.9867	0.2433	0.33	0.3533	0.001	0.2667	0.36	0.001		CqCBL15	1.11106	1.17151	1.96093	1.12659	0.701088	2.45416	1.41752	0.554835	1.50415	3.0026	1.58176	0.5174	0.490335
CqCBL16	4.7833	3.05	5.29	2.1467	2.57	2.0633	1.3667	3.2167	0.98	0.66		CqCBL16	4.33526	0.658634	1.96093	1.4017	0.332755	0.590458	0.438129	0.11987	0.502653	0.542997	0.73554	1.61298	0.976777
